# Supplementary material for: Metabolomic and genetic associations with insulin resistance in pregnancy
Source: Diabetologia. Author manuscript; Available in PMC 2021 Sep 1. (PMC7416451; doi:10.1007/s00125-020-05198-1)
Supplement: 125_2020_5198_MOESM2_ESM [file NIHMS1605376-supplement-125_2020_5198_MOESM2_ESM.xlsx]

## Sheet: Note
ESM Table 1. Demographics of 4528 HAPO mothers with genome-wide genotyping data
ESM Table 2. Demographics of 1600 HAPO mothers with metabolomics data
ESM Table 3. List of 135 metabolites included in the final analysis
ESM Table 4. Associations of fasting metabolites with insulin sensitivity in fully adjusted model (model 4)
ESM Table 5. Associations of 1 h metabolites with insulin sensitivity in fully adjusted model (model 4)
ESM Table 6. Associations of changes of metabolites from fasting to 1 h with insulin sensitivity after adjustment of model 4
ESM Table 7. SNPs demonstrating genome-wide significant association with maternal insulin sensitivity across four ancestry groups
ESM Table 8. Linkage disequilibrium of the non-synonymous GCKR variant rs1260326 with the 11 statistically significant SNPs in the GCKR locus
ESM Table 9. Associations of rs1260326 with metabolites across four ancestries groups
ESM Table 10. Mediation analysis to identify metabolites mediating the association of rs1260326 and rs780094 with maternal insulin sensitivity

## Sheet: 1. Demographics
ESM Table 1. Demographics of 4528 HAPO mothers with genome-wide genotyping data
Trait (units)	Afro-Caribbean		Northern European		Mexican American		Thai
	Mean	SD	Mean	SD	Mean	SD	Mean	SD
Gestational age at OGTT (weeks)	27.1	1.8	28.5	1.4	26.9	2.1	28.1536	1.78785
Age at OGTT (years)	25.4	5.5	31.3	5.3	29	5.5	27.7495	5.51743
BMI at OGTT(kg/m2)	27.7	6.1	28.5	4.8	30.1	5.6	25.6796	3.62466
Mean arterial pressure at OGTT (mmHg)	79.2	7.7	83.8	7.7	84	8.1	79.7587	7.65036
Fasting plasma glucose (mmol/l)	4.5	0.4	4.6	0.4	4.7	0.4	4.43985	0.368874
1 h plasma glucose (mmol/l)	6.8	1.5	7.3	1.6	7.6	1.9	8.22181	1.73985
Gestational age at delivery (weeks)	39.3	1.3	39.6	1.2	39.3	1.2	38.9541	1.27792
SD：Standard deviation.

## Sheet: 2. Demographics
ESM Table 2. Demographics of 1600 HAPO mothers with metabolomics data
Trait (units)	Afro-Caribbean		Northern European		Mexican American		Thai
	Mean	SD	Mean	SD	Mean	SD	Mean	SD
Gestational age at OGTT (weeks)	27.1	1.8	28.6	1.4	26.9	2.1	28.1	1.8
Age at OGTT (years)	25.7	5.6	29.4	5.1	29	-5.3	28	5.8
BMI at OGTT(kg/m2)	28.2	6.3	29.2	5.3	29.6	5.2	25.8	3.7
Mean arterial pressure (mmHg)	78.9	7.5	83.1	6.9	82.6	7.3	79.5	7.1
Fasting plasma glucose (mmol/l)	4.5	0.4	4.6	0.3	4.6	0.4	4.4	0.4
1 h plasma glucose (mmol/l)	6.8	1.6	7.3	1.5	7.5	1.9	8.2	1.7
Gestational age at delivery (weeks)	39.8	1.2	40.2	1.1	39.7	1.1	39.4	1.3

## Sheet: 3. List of metabolites
ESM Table 3. List of 135 metabolites included in the final analysis
Metabolomics assay	Metabolites	Class
Conventional metabolite	NEFA	FA
Conventional metabolite	Lactate	GC/TCA
Conventional metabolite	3-OHB	Lipids
Conventional metabolite	Glycerol	Lipids
Conventional metabolite	Triacylglycerols	Lipids
Targeted metabolite	AC C3	AA
Targeted metabolite	AC C4/Ci4	AA
Targeted metabolite	AC C5	AA
Targeted metabolite	AC C5:1	AA
Targeted metabolite	AC C5-DC	AA
Targeted metabolite	AC C5-OH/C3-DC	AA
Targeted metabolite	Alanine	AA
Targeted metabolite	Arginine	AA
Targeted metabolite	Asn/Asx	AA
Targeted metabolite	Citrulline	AA
Targeted metabolite	Glu/Glx	AA
Targeted metabolite	Glycine	AA
Targeted metabolite	Histidine	AA
Targeted metabolite	Leu/Ile	AA
Targeted metabolite	Methionine	AA
Targeted metabolite	Ornithine	AA
Targeted metabolite	Phenylalanine	AA
Targeted metabolite	Proline	AA
Targeted metabolite	Serine	AA
Targeted metabolite	Tyrosine	AA
Targeted metabolite	Valine	AA
Targeted metabolite	AC C10	AC
Targeted metabolite	AC C10:1	AC
Targeted metabolite	AC C10:2	AC
Targeted metabolite	AC C10:3	AC
Targeted metabolite	AC C10-OH/C8-DC	AC
Targeted metabolite	AC C12	AC
Targeted metabolite	AC C12:1	AC
Targeted metabolite	AC C12-OH/C10-DC	AC
Targeted metabolite	AC C14	AC
Targeted metabolite	AC C14:1	AC
Targeted metabolite	AC C14:1-OH	AC
Targeted metabolite	AC C14:2	AC
Targeted metabolite	AC C14-OH/C12-DC	AC
Targeted metabolite	AC C16	AC
Targeted metabolite	AC C16:1	AC
Targeted metabolite	AC C16:1-OH/C14:1-DC	AC
Targeted metabolite	AC C16:2	AC
Targeted metabolite	AC C16-OH/C14-DC	AC
Targeted metabolite	AC C18	AC
Targeted metabolite	AC C18:1	AC
Targeted metabolite	AC C18:1-DC	AC
Targeted metabolite	AC C18:1-OH/C16:1-DC	AC
Targeted metabolite	AC C18:2	AC
Targeted metabolite	AC C18:2-OH	AC
Targeted metabolite	AC C18-OH/C16-DC	AC
Targeted metabolite	AC C2	AC
Targeted metabolite	AC C20	AC
Targeted metabolite	AC C20:4	AC
Targeted metabolite	AC C20-OH/C18-DC	AC
Targeted metabolite	AC C22	AC
Targeted metabolite	AC C6	AC
Targeted metabolite	AC C6-DC/C8-OH	AC
Targeted metabolite	AC C8	AC
Targeted metabolite	AC C8:1	AC
Targeted metabolite	AC C8:1-DC	AC
Targeted metabolite	AC C8:1-OH/C6:1-DC	AC
Targeted metabolite	AC C4-DC/Ci4-DC	GC/TCA
Targeted metabolite	AC C4-OH	Lipids
Non-targeted metabolite	2-Aminoadipic acid	AA
Non-targeted metabolite	2-Hydroxyvaleric acid	AA
Non-targeted metabolite	2-Ketoleucine/ketoisoleucine	AA
Non-targeted metabolite	2-Ketovaline	AA
Non-targeted metabolite	3-Indoleacetic acid	AA
Non-targeted metabolite	3-Indolelactic acid	AA
Non-targeted metabolite	Aminomalonic acid	AA
Non-targeted metabolite	beta-Alanine/3-aminoisobutyric acid	AA
Non-targeted metabolite	Hydroxyprolines	AA
Non-targeted metabolite	Lysine	AA
Non-targeted metabolite	Methionine sulfoxide	AA
Non-targeted metabolite	NM/2AA/NE	AA
Non-targeted metabolite	Pipecolic acid	AA
Non-targeted metabolite	Threonine	AA
Non-targeted metabolite	Tryptophan	AA
Non-targeted metabolite	Urea	AA
Non-targeted metabolite	1,5-Anhydroglucitol	Cho
Non-targeted metabolite	6-Deoxyhexose	Cho
Non-targeted metabolite	Aldopentoses	Cho
Non-targeted metabolite	Erythritol/theitol	Cho
Non-targeted metabolite	Erythronic acid/threonic acid	Cho
Non-targeted metabolite	Fructose or similar ketohexose	Cho
Non-targeted metabolite	Gluconic acid or similar sugar acid	Cho
Non-targeted metabolite	Glucose and other aldohexoses	Cho
Non-targeted metabolite	Hexuronic acid	Cho
Non-targeted metabolite	Lactose or similar disaccharide	Cho
Non-targeted metabolite	Maltose or similar disaccharide	Cho
Non-targeted metabolite	Myoinositol	Cho
Non-targeted metabolite	Pentitols	Cho
Non-targeted metabolite	Sucrose and similar disaccharides	Cho
Non-targeted metabolite	Threose/erythrose	Cho
Non-targeted metabolite	Arachidonic acid (also eicosapentaenoic acid)	FA
Non-targeted metabolite	Decanoic acid	FA
Non-targeted metabolite	Docosahexaenoic acid	FA
Non-targeted metabolite	Heptadecanoic acid/octadecanol	FA
Non-targeted metabolite	Lauric acid	FA
Non-targeted metabolite	Methyl eicosatrienoate	FA
Non-targeted metabolite	Methyl heptadecanoate	FA
Non-targeted metabolite	Methyl linoleate	FA
Non-targeted metabolite	Methyl oleate	FA
Non-targeted metabolite	Methyl palmitate	FA
Non-targeted metabolite	Methyl stearate	FA
Non-targeted metabolite	Myristic acid or pentadecanol	FA
Non-targeted metabolite	Nonanoic acid	FA
Non-targeted metabolite	Palmitoleic acid	FA
Non-targeted metabolite	Fumaric acid	GC/TCA
Non-targeted metabolite	Glyceric acid	GC/TCA
Non-targeted metabolite	Malic acid	GC/TCA
Non-targeted metabolite	Pyruvic acid	GC/TCA
Non-targeted metabolite	Succinic acid	GC/TCA
Non-targeted metabolite	5-alpha-Coprostanol or similar oxysterol	Lipids
Non-targeted metabolite	alpha-Tocopherol	Lipids
Non-targeted metabolite	beta-Monopalmitin	Lipids
Non-targeted metabolite	beta-Monostearin	Lipids
Non-targeted metabolite	Cholesterol	Lipids
Non-targeted metabolite	Ethanolamine	Lipids
Non-targeted metabolite	Flavonoid or short-chain cholesterol ester	Lipids
Non-targeted metabolite	G1P	Lipids
Non-targeted metabolite	gamma-Tocopherol	Lipids
Non-targeted metabolite	2-Hydroxypyridine	Misc
Non-targeted metabolite	Creatinine	Misc
Non-targeted metabolite	O-Methylphosphate	Misc
Non-targeted metabolite	p-Cresol	Misc
Non-targeted metabolite	Phosphoric acid	Misc
Non-targeted metabolite	2-Hydroxybutyric acid	OA
Non-targeted metabolite	CMPF	OA
Non-targeted metabolite	Glycolic acid	OA
Non-targeted metabolite	Hypoxanthine	Pur/Pyr
Non-targeted metabolite	Inosine/adenosine	Pur/Pyr
Non-targeted metabolite	Pseudouridine	Pur/Pyr
Non-targeted metabolite	Uric acid	Pur/Pyr
This included 5 conventional clinical metabolites, 59 targeted metabolites, and 71 non-targeted metabolites. Units for the metabolites are as follows: NEFA (mmol/l), triglycerides (mmol/l), 3-hydroxybutyrate (umol/l), lactate (mmol/l), and targeted metabolites including amino acids and acylcarnitines (umol/l). AA, amino acid; AC, acylcarnitine; Asn/Asx, asparagine/aspartic acid; CHO, carbohydrate…

## Sheet: 4.fasting_meatbolites_ISI_meta4
ESM Table 4. Associations of fasting metabolites with insulin sensitivity in fully adjusted model (model 4)
Class	Metabolites	Afro-Caribbean			Northern European			Mexican American			Thai			Meta
		Beta	SE	p	Beta	SE	p	Beta	SE	p	Beta	SE	p	Beta	p	Q	Q-test p	I2
AA	2-Aminoadipic acid	-0.03244	0.018539	0.475992	0.025454	0.081371	0.898867	-0.012262	0.017198	0.571859	-0.033161	0.043171	0.812553	-0.0214659	0.199388	1.04269	0.790925	0
AA	2-Hydroxyvaleric acid	-0.037429	0.034131	0.221019	-0.022471	0.027802	0.790857	-0.000397	0.033521	0.830785	0.008523	0.027964	0.640048	-0.0117234	0.564943	1.35504	0.716107	0
AA	2-Ketoleucine/ketoisoleucine	-0.041086	0.025427	0.499729	-0.058141	0.053951	0.790857	-0.059749	0.08792	0.558154	-0.078246	0.028606	0.176276	-0.0576468	0.00603366	0.943402	0.814943	0
AA	2-Ketovaline	-0.086956	0.030994	0.0695999	-0.007719	0.05171	0.790857	-0.105366	0.068193	0.0736922	-0.08586	0.034481	0.176276	-0.0761931	0.00207911	2.13569	0.544726	0
AA	3-Indoleacetic acid	-0.046863	0.045129	0.54149	-0.051088	0.036201	0.790857	-0.019717	0.046328	0.600507	NA	NA	NA	NA	NA	NA	NA	NA
AA	3-Indolelactic acid	0.015529	0.021784	0.54149	-0.024821	0.020249	0.667849	-0.028933	0.026229	0.571859	-0.00844	0.031128	0.750194	-0.0111747	0.493026	2.42297	0.489373	0
AA	AC C3	-0.02043	0.010517	0.0328126	-0.017149	0.012297	0.457263	-0.055405	0.015554	0.00347307	0.009662	0.011367	0.27281	-0.0194737	0.0561978	11.696	0.00850061	76.6999
AA	AC C4/Ci4	-0.030954	0.011401	0.00795695	-0.000261	0.016954	0.831235	-0.050567	0.018907	0.0251926	-0.025577	0.012712	0.0627934	-0.0267176	0.000253466	4.1724	0.243439	1.38306
AA	AC C5	-0.03724	0.011585	0.00232482	-0.037412	0.012859	0.0253743	-0.053619	0.016516	0.00877526	-0.026722	0.012593	0.0562456	-0.0370168	4.25951e-08	1.68009	0.641369	0
AA	AC C5:1	-0.018282	0.009727	0.0368828	0.006559	0.015218	0.767388	-0.04836	0.019717	0.0387927	-0.03236	0.019005	0.0955835	-0.0202942	0.0316372	5.53629	0.136484	46.267
AA	AC C5-DC	0.002774	0.010204	0.306367	-0.020897	0.011212	0.222963	0.004096	0.015842	0.566732	-0.009544	0.011232	0.27281	-0.00674115	0.0948184	2.99384	0.392577	6.52419
AA	AC C5-OH/C3-DC	-0.008968	0.015603	0.245553	-0.039104	0.013842	0.0264772	-0.044861	0.020744	0.0625231	-0.003614	0.014561	0.429775	-0.0226047	0.0199888	5.03307	0.169391	40.3807
AA	Alanine	-7.29235	1.49121	3.38975e-05	-6.59893	2.24858	0.0253743	-6.50001	3.31422	0.0916931	-8.93975	2.3984	0.00229428	-7.37687	3.30952e-11	0.617536	0.892406	0
AA	Aminomalonic acid	-0.003378	0.019209	0.790506	-0.023893	0.0337	0.667849	0.036057	0.038837	0.571859	0.007573	0.027955	0.750194	0.000614998	0.740692	1.46685	0.689943	0
AA	Arginine	-2.17256	0.464048	4.52147e-05	-2.36324	0.767352	0.0196042	-2.30264	0.855667	0.0251926	-1.60404	0.885709	0.0879204	-2.14771	7.31542e-10	0.491318	0.920795	0
AA	Asn/Asx	-0.807903	0.239286	0.00178748	-1.69582	0.411104	0.00120195	-1.1579	0.467531	0.0387927	-0.428095	0.244583	0.0934189	-0.939155	0.000518117	7.63098	0.0542868	63.4326
AA	beta-Alanine/3-aminoisobutyric acid	-0.083745	0.028262	0.019893	0.012107	0.055672	0.898867	-0.020769	0.042535	0.784541	0.002282	0.045474	0.750194	-0.0340898	0.346979	4.32266	0.228665	36.1804
AA	Citrulline	0.052616	0.091315	0.245553	-0.145928	0.123622	0.602049	0.055919	0.149916	0.522679	0.09969	0.131632	0.302791	0.017397	0.226618	2.3511	0.502802	0
AA	Glu/Glx	-1.81116	0.660692	0.00774889	-2.97798	0.948028	0.0192007	-3.85866	1.00161	0.00143447	-2.19626	0.731395	0.00980674	-2.47032	6.66153e-09	3.34299	0.341704	4.86499
AA	Glycine	1.09486	1.00812	0.136107	1.33773	1.48609	0.667787	1.79463	1.93386	0.362611	0.37601	1.28978	0.419207	1.03628	0.0539564	0.460368	0.927508	0
AA	Histidine	-0.565554	0.324214	0.0437953	-0.624656	0.418334	0.424611	0.248482	0.647319	0.522679	-0.134888	0.34827	0.414663	-0.366176	0.0363454	2.10262	0.551383	0
AA	Hydroxyprolines	-0.048592	0.019445	0.221019	-0.06176	0.03325	0.451513	-0.147021	0.035326	0.000458259	-0.124754	0.064222	0.176276	-0.0857119	0.00603366	6.72809	0.0810884	56.8042
AA	Leu/Ile	-1.25919	0.516879	0.0140674	-1.5235	0.610969	0.0576892	-2.76782	0.961467	0.019656	-0.913491	0.63981	0.125765	-1.40955	1.75426e-05	2.71626	0.437472	0.000925178
AA	Lysine	-0.014354	0.014464	0.475992	0.032921	0.02844	0.790857	-0.002593	0.021443	0.801074	0.011173	0.020304	0.750194	-0.000607206	0.740692	2.63832	0.450812	0
AA	Methionine	0.185371	0.07961	0.017375	-0.067896	0.097651	0.717394	0.008304	0.151811	0.637603	-0.00699	0.111763	0.477504	0.0437372	0.169822	4.66669	0.197895	40.1933
AA	Methionine sulfoxide	0.024467	0.025192	0.528232	0.043356	0.055768	0.790857	-0.003842	0.044848	0.132008	NA	NA	NA	NA	NA	NA	NA	NA
AA	NM/2AA/NE	-0.025897	0.021301	0.568286	0.014755	0.025138	0.790857	0.001456	0.023853	0.745148	-0.021163	0.034852	0.750194	-0.00763119	0.605554	1.82425	0.609671	0
AA	Ornithine	0.179178	0.172795	0.143944	-0.121161	0.342806	0.767388	0.606272	0.369733	0.152546	0.210077	0.217093	0.244359	0.196533	0.0494132	2.10095	0.551721	0.00103711
AA	Phenylalanine	-0.993775	0.239702	0.000318615	-1.30187	0.367529	0.00590184	-1.22586	0.595158	0.0765336	-0.448415	0.268656	0.0990938	-0.911263	2.34532e-05	4.46106	0.21579	37.6796
AA	Pipecolic acid	-0.042686	0.030507	0.221019	-0.008629	0.032281	0.912652	-0.167032	0.068085	0.155596	NA	NA	NA	NA	NA	NA	NA	NA
AA	Proline	-2.3164	0.710755	0.00232482	-3.77639	0.969648	0.00204504	-4.52168	1.43773	0.00938752	-3.17566	0.977181	0.00648428	-3.09864	7.31542e-10	2.68496	0.44279	3.47628
AA	Serine	0.232622	0.475757	0.261426	-0.64006	0.769687	0.667787	0.529876	0.920042	0.447733	0.204869	0.644649	0.418331	0.109996	0.219599	1.24601	0.741992	0
AA	Threonine	0.001138	0.014058	0.854213	0.007936	0.017591	0.790857	-0.016463	0.021207	0.608839	-0.010665	0.027378	0.889317	-0.00163976	0.727128	0.932608	0.817552	0
AA	Tryptophan	-0.014386	0.017638	0.739098	0.064049	0.05133	0.790857	-0.013779	0.021029	0.600507	-0.027376	0.055026	0.750194	-0.0100338	0.564943	2.27495	0.517337	0.151813
AA	Tyrosine	-0.077931	0.196736	0.28431	-0.170389	0.220908	0.667787	-0.406575	0.328711	0.239707	-0.265727	0.204738	0.155075	-0.196466	0.0434902	0.899956	0.825438	0
AA	Urea	-0.016646	0.009947	0.311341	0.008366	0.022725	0.823113	0.022332	0.017087	0.535786	0.026759	0.028084	0.750194	0.00458339	0.688223	5.44852	0.14175	46.6361
AA	Valine	-2.34693	0.664371	0.00178748	-1.63731	0.848089	0.205416	-2.71419	1.48605	0.115157	-1.39183	0.888498	0.106946	-1.96926	1.11989e-05	1.15	0.76502	0
AC	AC C10	0.032797	0.014193	0.0175859	-0.017676	0.019015	0.667787	0.046321	0.019086	0.0387927	0.033313	0.015993	0.058755	0.0245915	0.0346647	6.84739	0.0769243	57.4307
AC	AC C10:1	0.024383	0.013375	0.0387451	-0.019151	0.016008	0.602049	0.031188	0.018705	0.149725	0.026213	0.016857	0.106946	0.0153159	0.0767399	6.23335	0.100793	52.0932
AC	AC C10:2	0.008135	0.012679	0.235195	-0.021995	0.014688	0.424611	0.00623	0.017621	0.524182	0.029058	0.018293	0.106946	0.00393809	0.213054	5.12154	0.163111	41.2447
AC	AC C10:3	-0.004245	0.015395	0.306367	0.001183	0.019843	0.831235	-0.040686	0.024184	0.149725	0.016472	0.027408	0.354043	-0.00638712	0.169822	2.87194	0.411795	0.426019
AC	AC C10-OH/C8-DC	0.024953	0.013499	0.0375386	0.012364	0.015434	0.667787	0.029956	0.018646	0.152546	0.04221	0.016338	0.0231224	0.026559	0.000833545	1.8109	0.612565	0
AC	AC C12	0.049501	0.014731	0.00178748	-0.007935	0.017225	0.767388	0.045254	0.018934	0.0404039	0.060774	0.016905	0.00283429	0.0371295	0.0116106	9.68258	0.0214662	69.3696
AC	AC C12:1	0.050673	0.014622	0.00178748	0.004197	0.015601	0.788042	0.049096	0.018094	0.0251926	0.069632	0.017676	0.00149968	0.042762	0.00243964	8.81942	0.0317906	65.7495
AC	AC C12-OH/C10-DC	0.031381	0.015212	0.0286012	-0.000276	0.01848	0.831235	-0.016935	0.021054	0.385001	0.055177	0.019136	0.0128735	0.0183766	0.0878637	8.2198	0.0416809	64.8296
AC	AC C14	0.026192	0.013214	0.031076	-0.011778	0.012747	0.667787	0.019678	0.015876	0.239707	0.027613	0.013832	0.0627934	0.0148502	0.0571477	6.03629	0.109858	50.197
AC	AC C14:1	0.068981	0.018451	0.00122304	0.002786	0.020038	0.827089	0.053588	0.021972	0.0387927	0.063042	0.020857	0.00980674	0.0472146	0.00243964	6.96687	0.0729613	56.7061
AC	AC C14:1-OH	0.014121	0.010297	0.0855736	0.030718	0.010731	0.0260805	0.032043	0.019801	0.152546	0.020663	0.0138	0.116362	0.0227713	0.000341268	1.49672	0.683027	0
AC	AC C14:2	0.059946	0.018579	0.00232482	-0.014909	0.017646	0.667787	0.072544	0.022636	0.00877526	0.054127	0.020352	0.0229614	0.0417509	0.0246992	13.3422	0.00395207	76.1713
AC	AC C14-OH/C12-DC	0.031434	0.013707	0.0177865	0.003664	0.011585	0.781421	0.019846	0.026351	0.395419	0.005922	0.013857	0.406867	0.0132994	0.0434902	2.78635	0.425751	10.8604
AC	AC C16	0.014474	0.007318	0.031076	-0.007344	0.007938	0.667787	0.011666	0.014853	0.386648	0.017596	0.007683	0.0436814	0.00889613	0.0684203	6.08284	0.107649	52.35
AC	AC C16:1	0.045109	0.013411	0.00178748	0.016364	0.014794	0.614582	0.04572	0.016655	0.0251926	0.057477	0.016592	0.00366233	0.0404367	9.4141e-06	3.92399	0.26979	23.8425
AC	AC C16:1-OH/C14:1-DC	0.045778	0.014337	0.00233646	-0.001591	0.014119	0.831235	-0.003517	0.018379	0.584107	0.043101	0.016749	0.0231224	0.0213552	0.0539564	9.05668	0.0285467	66.4644
AC	AC C16:2	0.055421	0.018001	0.00303789	-0.011585	0.017781	0.737824	0.019777	0.024316	0.385001	0.031053	0.017783	0.0934189	0.0238466	0.0524112	7.23944	0.0646451	57.985
AC	AC C16-OH/C14-DC	0.025902	0.01484	0.0437953	-0.008336	0.016047	0.767388	-0.016989	0.025654	0.418546	-0.022717	0.018509	0.170845	-0.00273548	0.238831	5.2576	0.153878	44.8709
AC	AC C18	0.017466	0.008743	0.031076	-0.005228	0.01065	0.767388	0.006927	0.017113	0.522679	0.011514	0.012026	0.244359	0.00860373	0.0684203	2.78021	0.426768	14.3172
AC	AC C18:1	0.019121	0.00854	0.0197212	0.000198	0.010481	0.831235	0.023452	0.012052	0.0916931	0.030247	0.012024	0.0253838	0.0175026	0.00403272	4.1279	0.24798	26.1277
AC	AC C18:1-DC	0.034966	0.014843	0.0167919	-0.000582	0.01759	0.831235	-0.004404	0.02213	0.584107	0.000748	0.020156	0.477504	0.01078	0.109732	3.7663	0.287831	27.7989
AC	AC C18:1-OH/C16:1-DC	0.041255	0.014054	0.00451404	0.005749	0.014662	0.767388	0.027978	0.021142	0.217614	0.037765	0.016992	0.0462007	0.0278962	0.00267333	3.52244	0.317863	23.747
AC	AC C18:2	0.016862	0.009971	0.047894	-0.002391	0.011278	0.800889	0.02181	0.01599	0.216534	0.020748	0.01285	0.106946	0.012972	0.0202414	2.67951	0.443721	0
AC	AC C18:2-OH	0.006335	0.011813	0.252195	-0.002373	0.012227	0.800889	-0.01156	0.018662	0.432948	0.016235	0.016239	0.240498	0.00282167	0.212921	1.54511	0.6719	0
AC	AC C18-OH/C16-DC	0.001138	0.01102	0.335062	-0.003146	0.010655	0.782693	-0.008945	0.020762	0.518645	0.00624	0.012723	0.38935	-2.12581e-05	0.28494	0.523992	0.91359	0
AC	AC C2	0.031793	0.009157	0.00178748	0.006459	0.010909	0.765656	0.009655	0.011403	0.385001	0.029478	0.011382	0.0231224	0.0200501	0.00267333	4.7041	0.194792	37.0933
AC	AC C20	0.046056	0.013518	0.00178748	0.013277	0.016381	0.667787	0.032382	0.020701	0.15562	0.008497	0.017522	0.38935	0.0264544	0.00599622	3.8697	0.275882	28.5149
AC	AC C20:4	0.016662	0.011643	0.0783027	0.004104	0.011543	0.767388	0.029172	0.025464	0.272099	0.026312	0.013997	0.0786421	0.0154682	0.0174248	1.86959	0.59991	0
AC	AC C20-OH/C18-DC	0.033517	0.01316	0.0112548	-0.01729	0.015926	0.614582	0.016571	0.020047	0.385001	-0.000883	0.016962	0.477504	0.00874068	0.158559	6.64587	0.084084	54.0327
AC	AC C22	-0.002738	0.018386	0.332444	-0.007216	0.020352	0.767388	-0.039711	0.025035	0.153818	-0.03157	0.019993	0.106946	-0.0177261	0.0434902	2.18187	0.535529	0
AC	AC C6-DC/C8-OH	0.014071	0.013849	0.145635	0.007503	0.018357	0.767388	0.050625	0.022416	0.0540928	0.039154	0.017385	0.0453406	0.0244607	0.00584858	3.49181	0.321826	8.10957
AC	AC C8	0.035391	0.016414	0.0235071	-0.014396	0.018389	0.667787	0.029142	0.021462	0.216534	0.030803	0.017803	0.0934189	0.0204699	0.0434902	4.92026	0.17773	39.6195
AC	AC C8:1	-0.003018	0.014313	0.319351	-0.016577	0.016965	0.667787	-0.04654	0.021487	0.0625231	0.015601	0.024236	0.343061	-0.01236	0.0877696	4.34756	0.226297	19.5912
AC	AC C8:1-DC	0.02405	0.011812	0.0295676	0.007397	0.015078	0.767388	-0.002064	0.018825	0.618327	0.021547	0.014724	0.12079	0.0157089	0.0202414	1.8511	0.603878	0
AC	AC C8:1-OH/C6:1-DC	0.025455	0.01377	0.0375386	0.042339	0.018207	0.0838427	-0.014013	0.020127	0.409663	-0.002174	0.015998	0.468653	0.013942	0.0893194	6.06142	0.10866	50.5223
Cho	1,5-Anhydroglucitol	0.071688	0.022516	0.0695999	0.032795	0.027936	0.790857	0.070469	0.035373	0.155596	0.077982	0.028401	0.176276	0.0635624	7.70623e-05	1.63911	0.650555	0
Cho	6-Deoxyhexose	-0.039549	0.031736	0.499729	0.007954	0.041215	0.790857	-0.01892	0.027066	0.55119	0.046452	0.036078	0.750194	-0.00584656	0.688223	3.57209	0.311531	14.3211
Cho	Aldopentoses	-0.017822	0.047722	0.213422	0.031118	0.057329	0.790857	0.006914	0.02425	0.745148	-0.022878	0.048685	0.750194	0.00130768	0.740692	0.73131	0.865816	0
Cho	Docosahexaenoic acid	0.028804	0.031223	0.475992	0.019126	0.040872	0.891021	-0.001791	0.037849	0.819489	0.016172	0.064901	0.176276	0.0170262	0.531627	0.392277	0.941833	0
Cho	Erythritol/theitol	-0.026773	0.01012	0.0225409	-0.00333	0.024183	0.898867	-0.066316	0.012395	3.12412e-05	-0.042358	0.012572	0.0879275	-0.0384543	0.00603366	8.5491	0.0359272	65.4365
Cho	Erythronic acid/threonic acid	-0.031325	0.01368	0.0225409	-0.037167	0.023129	0.667849	0.094543	0.034721	0.0460322	-0.016821	0.01445	0.750194	-0.00376219	0.727128	12.1435	0.00690737	86.7386
Cho	Fructose or similar ketohexose	-0.085613	0.026861	0.0222554	-0.040855	0.034743	0.790857	-0.035384	0.022922	0.571859	0.010901	0.025628	0.750194	-0.0369754	0.199388	6.7809	0.0792189	56.1028
Cho	Gluconic acid or similar sugar acid	-0.030749	0.022366	0.47198	-0.019592	0.041508	0.790857	-0.047666	0.028496	0.342122	0.000651	0.019221	0.911738	-0.0201282	0.255115	2.32794	0.507189	3.27858
Cho	Glucose and other aldohexoses	-0.016899	0.012255	0.439973	-0.005048	0.015817	0.8358	-0.085209	0.015467	4.1874e-06	0.006629	0.009504	0.750194	-0.0243181	0.356971	26.1762	8.76064e-06	89.8553
Cho	Lactose or similar disaccharide	0.025995	0.035049	0.748518	-0.078677	0.041676	0.451513	0.037276	0.056618	0.600507	-0.010872	0.036041	0.863657	-0.00872255	0.688223	4.46206	0.215699	32.2761
Cho	Maltose or similar disaccharide	-0.08485	0.044014	0.332066	-0.028165	0.039698	0.828875	-0.024995	0.049868	0.623861	-0.054284	0.037204	0.532412	-0.0487581	0.0821226	1.19064	0.755249	0
Cho	Myoinositol	-0.016719	0.009106	0.213422	-0.004545	0.012937	0.823113	0.004062	0.01913	0.774603	-0.035649	0.014381	0.176276	-0.0152229	0.0712785	3.7419	0.290717	1.07661
Cho	Pentitols	-0.058966	0.023298	0.0371566	0.002413	0.037156	0.912652	-0.013555	0.020132	0.600507	-0.060863	0.05876	0.750194	-0.0299625	0.199388	3.2493	0.354761	21.0411
Cho	Sucrose and similar disaccharides	-0.188037	0.091528	0.213422	NA	NA	NA	-0.103434	0.096912	0.571859	-0.112584	0.068165	0.389406	NA	NA	NA	NA	NA
Cho	Threose/erythrose	0.004876	0.039015	0.854213	-0.03888	0.078383	0.790857	0.041596	0.058902	0.571859	0.010205	0.02185	0.389406	0.00944238	0.623513	0.692966	0.874857	0
FA	Arachidonic acid (also eicosapentaenoic acid)	-0.009302	0.020213	0.673669	0.00046	0.022959	0.790857	-0.002148	0.024458	0.801074	0.023006	0.031683	0.750194	-0.000366053	0.740692	0.746224	0.862281	0
FA	Decanoic acid	0.029645	0.026149	0.557492	-0.020106	0.042079	0.790857	0.057516	0.042098	0.535786	0.042326	0.028324	0.737833	0.0305401	0.199388	2.03357	0.565468	0
FA	Heptadecanoic acid/octadecanol	0.02522	0.01729	0.499729	-0.014255	0.018495	0.790857	-0.010709	0.017346	0.67921	-0.009645	0.020435	0.750194	-0.00147521	0.727128	3.30427	0.347048	14.1126
FA	Hexuronic acid	-0.029092	0.022413	0.528232	NA	NA	NA	-0.22695	0.051577	1.40924e-05	0.065853	0.05537	0.577802	NA	NA	NA	NA	NA
FA	Lauric acid	-0.00522	0.039314	0.787169	0.022352	0.033563	0.790857	0.020931	0.036078	0.535786	0.062394	0.031047	0.389406	0.0291206	0.222755	2.00376	0.571628	0
FA	Methyl eicosatrienoate	0.011816	0.050784	0.854213	-0.006447	0.032563	0.891021	-0.000126	0.043752	0.801074	0.022203	0.043167	0.860258	0.0043312	0.72606	0.313067	0.957552	0
FA	Methyl heptadecanoate	0.016269	0.037599	0.439973	0.006789	0.039414	0.790857	0.033963	0.032567	0.600507	NA	NA	NA	NA	NA	NA	NA	NA
FA	Methyl linoleate	0.035169	0.035363	0.475992	-0.017374	0.030003	0.790857	0.012893	0.034122	0.703344	-0.001941	0.035915	0.889317	0.00518838	0.688223	1.37466	0.711486	0
FA	Methyl oleate	0.028144	0.038272	0.568286	-0.101254	0.050331	0.451513	-0.032294	0.06035	0.622604	0.010376	0.043098	0.889317	-0.0169928	0.608277	4.62662	0.20127	36.5687
FA	Methyl palmitate	0.014198	0.027548	0.787169	-0.022192	0.025487	0.790857	0.006268	0.025201	0.600507	0.024246	0.029878	0.750194	0.00388613	0.688223	1.66033	0.64579	0
FA	Methyl stearate	0.037251	0.028838	0.475992	-0.026292	0.027259	0.790857	0.038448	0.03195	0.535786	-0.028633	0.035766	0.750194	0.0057703	0.688223	4.54646	0.208183	34.426
FA	Myristic acid or pentadecanol	0.044756	0.023357	0.154633	NA	NA	NA	NA	NA	NA	0.073935	0.034344	0.469707	NA	NA	NA	NA	NA
FA	NEFA	0.012364	0.00507	0.0140674	0.001056	0.005265	0.800889	-0.004523	0.005463	0.385001	0.009523	0.004655	0.0611605	0.00488207	0.0799876	6.64617	0.0840729	55.1491
FA	Nonanoic acid	0.002471	0.024788	0.854213	NA	NA	NA	-0.039957	0.046668	0.155596	0.002701	0.029687	0.919666	NA	NA	NA	NA	NA
FA	Palmitoleic acid	0.138246	0.038932	0.0128291	0.083048	0.037957	0.451513	0.056209	0.044451	0.535786	0.166098	0.039355	0.00140744	0.112834	7.70623e-05	4.49504	0.212733	32.272
GC/TCA	AC C4-DC/Ci4-DC	-0.007595	0.00883	0.179501	-0.005334	0.009576	0.765656	-0.023536	0.023805	0.339576	-0.00104	0.010243	0.474904	-0.00591049	0.0948184	0.814323	0.846038	0
GC/TCA	Fumaric acid	-0.006386	0.019883	0.841054	-0.041467	0.030491	0.790857	NA	NA	NA	-0.024527	0.020497	0.750194	NA	NA	NA	NA	NA
GC/TCA	Glyceric acid	-0.016041	0.016856	0.475992	0.011096	0.020507	0.790857	0.064493	0.021973	0.0208384	0.03044	0.015958	0.389406	0.0210962	0.356971	9.2699	0.0259095	68.2414
GC/TCA	Lactate	-0.041769	0.013579	0.00303789	-0.059766	0.021777	0.030559	-0.086351	0.020927	0.000631017	-0.073008	0.014799	3.71584e-05	-0.0627302	6.66153e-09	4.13244	0.247513	32.129
GC/TCA	Malic acid	0.005858	0.0186	0.739098	NA	NA	NA	-0.027973	0.033448	0.571859	-0.056456	0.030458	0.469707	NA	NA	NA	NA	NA
GC/TCA	Pyruvic acid	-0.164043	0.040892	0.00248863	-0.076024	0.0676	0.790857	-0.285588	0.073898	0.000458259	-0.059215	0.05891	0.750194	-0.142738	0.00937013	6.9923	0.0721436	58.7882
GC/TCA	Succinic acid	0.062068	0.020095	0.0225409	0.005629	0.022247	0.790857	-0.008902	0.030092	0.571859	0.019848	0.053728	0.750194	0.0230966	0.356971	5.40896	0.144186	47.5755
Lipids	3-OHB	0.071445	0.026483	0.0079783	-0.015143	0.026223	0.765656	-0.019667	0.028312	0.409663	0.0091	0.026869	0.418331	0.0118137	0.18175	7.37197	0.0609409	59.1933
Lipids	5-alpha-Coprostanol or similar oxysterol	0.037663	0.024993	0.0850167	NA	NA	NA	0.088479	0.031273	0.00726238	NA	NA	NA	NA	NA	NA	NA	NA
Lipids	AC C4-OH	0.005132	0.015994	0.302015	-0.022791	0.019788	0.60259	-0.035204	0.026264	0.217069	0.007391	0.019785	0.414663	-0.00675046	0.163968	2.8936	0.408323	0.842959
Lipids	alpha-Tocopherol	-0.010917	0.027871	0.739098	0.010425	0.018612	0.790857	-0.047967	0.025133	0.30876	-0.05153	0.036398	0.540274	-0.0192126	0.356971	4.6152	0.202242	37.9385
Lipids	beta-Monopalmitin	-0.027667	0.027055	0.499729	-0.013388	0.019674	0.645539	-0.023096	0.02193	0.575391	0.004345	0.020951	0.869055	-0.0133031	0.356971	1.19085	0.755199	0
Lipids	beta-Monostearin	-0.003179	0.017482	0.854213	-0.010997	0.01923	0.790857	0.004717	0.030911	0.790429	-0.011297	0.020141	0.750194	-0.00664546	0.605554	0.278982	0.963932	0
Lipids	Cholesterol	0.002697	0.012489	0.787169	0.010347	0.024738	0.790857	0.015074	0.023509	0.600507	0.007343	0.021325	0.889317	0.00643957	0.595827	0.251441	0.968886	0
Lipids	Ethanolamine	-0.013007	0.015098	0.475992	0.044886	0.026641	0.451513	0.012741	0.019992	0.600507	0.016248	0.040583	0.812553	0.00908561	0.605554	3.88943	0.273654	31.6184
Lipids	Flavonoid or short-chain cholesterol ester	-0.010899	0.026741	0.787169	0.030069	0.039999	0.790857	-0.02187	0.026879	0.571859	NA	NA	NA	NA	NA	NA	NA	NA
Lipids	gamma-Tocopherol	0.001411	0.032307	0.764484	-0.033488	0.046475	0.790857	-0.130986	0.066924	0.155596	-0.048863	0.039502	0.619254	-0.0332727	0.259713	3.43935	0.328714	3.57853
Lipids	Glycerol	-0.000989	0.00843	0.335062	-0.0138	0.009708	0.457263	-0.056309	0.013074	0.000440734	0.003078	0.009887	0.418331	-0.0158223	0.0853905	15.5288	0.00141626	84.5957
Lipids	G1P	0.043496	0.03835	0.455362	0.023881	0.03542	0.790857	-0.009924	0.034889	0.745148	0.039687	0.031582	0.750194	0.0243087	0.317287	1.4503	0.693787	0
Lipids	Triacylglycerolsrides	-4.38679	1.64913	0.00850442	-12.1872	2.59291	0.000191505	-14.0282	3.00527	0.000176065	-7.49207	2.45762	0.00980674	-9.11354	8.58496e-05	11.4555	0.00950147	72.3753
Misc	2-Hydroxypyridine	-0.010741	0.010089	0.591754	NA	NA	NA	-0.009055	0.013134	0.600507	0.022445	0.024644	0.750194	NA	NA	NA	NA	NA
Misc	Creatinine	-0.038089	0.013851	0.0617843	-0.005651	0.023775	0.828875	-0.134015	0.037078	0.000331042	-0.01371	0.021789	0.750194	-0.0414333	0.221023	9.65202	0.0217679	78.4274
Misc	O-Methylphosphate	-0.00631	0.010422	0.739098	-0.11488	0.048632	0.451513	-0.0099	0.01406	0.600507	-0.012599	0.019466	0.860258	-0.0110079	0.307343	4.77803	0.188791	0.661464
Misc	p-Cresol	-0.010871	0.03756	0.721873	NA	NA	NA	-0.057167	0.06445	0.600507	-0.006638	0.048662	0.750194	NA	NA	NA	NA	NA
Misc	Phosphoric acid	-0.022044	0.016016	0.329136	0.012982	0.021398	0.790857	-0.025116	0.020618	0.600507	-0.032081	0.017275	0.389406	-0.0190193	0.145332	2.9314	0.402323	0.0447743
OA	2-Hydroxybutyric acid	-0.054077	0.021671	0.0314785	-0.022596	0.030377	0.790857	-0.045549	0.026259	0.300809	-0.034489	0.025172	0.559641	-0.0416765	0.00603366	0.825249	0.843419	0
OA	CMPF	0.03504	0.038542	0.540961	0.06356	0.082543	0.790857	0.110669	0.097185	0.535786	-0.041813	0.034004	0.590783	0.0146407	0.670105	4.18816	0.24185	34.665
OA	Glycolic acid	-0.00977	0.012404	0.763008	NA	NA	NA	0.010792	0.028074	0.600507	0.007712	0.017256	0.750194	NA	NA	NA	NA	NA
Pur/Pyr	Hypoxanthine	-0.030562	0.021394	0.53847	-0.047601	0.048243	0.790857	0.023321	0.03613	0.600507	0.025792	0.037558	0.812553	-0.0106148	0.605554	3.26459	0.352602	14.3215
Pur/Pyr	Inosine/adenosine	0.039043	0.038492	0.591754	NA	NA	NA	-0.073684	0.088348	0.571859	-0.053053	0.051886	0.750194	NA	NA	NA	NA	NA
Pur/Pyr	Pseudouridine	-0.013227	0.017332	0.764484	NA	NA	NA	0.043583	0.029383	0.571859	-0.034049	0.024394	0.559641	NA	NA	NA	NA	NA
Pur/Pyr	Uric acid	-0.018551	0.026351	0.499729	-0.117745	0.094278	0.790857	-0.013106	0.045889	0.745148	-0.017826	0.031363	0.750194	-0.0211255	0.356971	1.10144	0.776726	0
Both ancestry-specific and meta-analysis p-values represent the p-value after FDR adjustment.

## Sheet: 5.onehr_meatbolites_ISI_meta4
ESM Table 5. Associations of 1 h metabolites with insulin sensitivity in fully adjusted model (model 4)
Class	Metabolite Annotation	Afro-Caribbean			Northern European			Mexican American			Thai			Meta
		Beta	SE	p	Beta	SE	p	Beta	SE	p	Beta	SE	p	Beta	p	Q	Q-test p	I2
AA	2-Aminoadipic acid	-0.022213	0.018366	0.584238	-0.076056	0.104347	0.664973	-0.023083	0.017467	0.361204	-0.060004	0.04341	0.673244	-0.0262701	0.099886	0.913617	0.82214	0
AA	2-Hydroxyvaleric acid	-0.002115	0.029564	0.759587	-0.0172	0.02587	0.638418	0.003096	0.027517	0.754684	0.029286	0.032028	0.718616	0.000915811	0.773022	1.29179	0.731085	0
AA	2-Ketoleucine/ketoisoleucine	0.02074	0.029294	0.633876	-0.082509	0.050347	0.439975	-0.039624	0.074359	0.258507	-0.040916	0.036151	0.46302	-0.0249923	0.490629	3.87576	0.275197	32.3154
AA	2-Ketovaline	-0.053272	0.026007	0.340038	-0.095946	0.052709	0.326054	-0.088154	0.063245	0.141087	-0.054891	0.044981	0.463167	-0.0629058	0.00914138	0.721269	0.86819	0
AA	3-Indoleacetic acid	-0.046126	0.044088	0.475589	-0.076501	0.032928	0.161677	-0.020823	0.048672	0.754684	NA	NA	NA	NA	NA	NA	NA	NA
AA	3-Indolelactic acid	0.010918	0.021611	0.758619	0.011515	0.022165	0.638418	-0.028062	0.024784	0.575403	-0.01728	0.025498	0.747916	-0.00346574	0.702609	2.17823	0.53625	0
AA	AC C3	0.002061	0.010354	0.400447	-0.01548	0.011308	0.356803	-0.039337	0.014563	0.0159696	0.003283	0.010424	0.574304	-0.0104424	0.283221	7.18134	0.0663371	59.7514
AA	AC C4/Ci4	-0.022304	0.010996	0.0458217	-0.010793	0.017179	0.596495	-0.055614	0.018257	0.00901837	-0.033765	0.011688	0.0262431	-0.0288974	9.9901e-05	3.78505	0.28563	0.303816
AA	AC C5	-0.010093	0.011962	0.218512	-0.014861	0.013247	0.429757	-0.034465	0.01759	0.057812	-0.030073	0.013435	0.0724414	-0.0201881	0.0100249	2.07405	0.557181	0
AA	AC C5:1	-0.017872	0.010301	0.0712503	0.021531	0.016771	0.366327	-0.013909	0.021526	0.315212	-0.032697	0.017226	0.119503	-0.0112472	0.319506	5.76839	0.123439	49.3621
AA	AC C5-DC	0.009755	0.010086	0.201827	-0.020928	0.011579	0.25197	0.002032	0.015826	0.45631	-0.027066	0.010797	0.0404845	-0.0095177	0.319506	7.79655	0.050409	60.2073
AA	AC C5-OH/C3-DC	-0.013087	0.014081	0.2049	-0.03145	0.013071	0.081524	-0.070768	0.019061	0.00146847	-0.027202	0.012758	0.0833578	-0.032687	0.00536881	6.06089	0.108685	49.2839
AA	Alanine	-5.8091	1.3762	0.000388842	-5.28717	2.10412	0.0668639	-9.35901	2.92068	0.00648717	-5.44343	2.04602	0.033234	-5.99911	5.47821e-09	1.53069	0.675206	0
AA	Aminomalonic acid	0.000676	0.018622	0.584238	-0.027933	0.022152	0.100041	0.025398	0.03846	0.626186	-0.01656	0.027082	0.714194	-0.00867434	0.579035	1.87758	0.598199	0
AA	Arginine	-1.44026	0.45474	0.0053496	-1.2496	0.738664	0.27452	-1.98503	0.924698	0.0437163	-1.23213	0.74022	0.167823	-1.43072	5.21272e-05	0.491886	0.92067	0
AA	Asn/Asx	-0.633628	0.217005	0.00863359	-1.50225	0.418779	0.00339148	-1.09765	0.503881	0.043343	-0.483423	0.219615	0.074922	-0.793023	0.000717212	5.35765	0.147405	46.8365
AA	beta-Alanine/3-aminoisobutyric acid	-0.083049	0.031903	0.101131	-0.055644	0.037241	0.355019	-0.025559	0.034484	0.634818	0.073314	0.039653	0.463167	-0.0250033	0.579035	10.0437	0.0181985	71.1305
AA	Citrulline	0.070254	0.064578	0.174824	-0.049507	0.087393	0.617096	0.094781	0.102213	0.238803	0.260644	0.083758	0.0149679	0.0940672	0.168887	6.78948	0.0789191	56.7213
AA	Glu/Glx	-1.25798	0.616036	0.0458217	-3.04513	0.890945	0.00538437	-2.75685	0.953261	0.0104475	-1.96198	0.770125	0.0388677	-2.07214	1.95218e-05	3.45717	0.326359	19.9576
AA	Glycine	1.2301	0.804133	0.0993813	1.9312	1.34732	0.356803	0.12486	1.68782	0.456483	1.41931	1.0799	0.258436	1.27865	0.0421683	0.722497	0.8679	0
AA	Histidine	-0.370947	0.314633	0.157603	-0.447339	0.378482	0.40155	1.0788	0.553992	0.057812	0.173767	0.336029	0.502321	0.00775475	0.651314	6.73348	0.0808956	55.6732
AA	Hydroxyprolines	-0.030979	0.018717	0.499405	-0.032431	0.027548	0.638418	-0.118558	0.03647	0.00820298	-0.116062	0.066988	0.131823	-0.0596815	0.0411681	5.92157	0.115489	53.5591
AA	Leu/Ile	-0.890262	0.469531	0.054902	-1.15501	0.562484	0.166856	-3.30102	0.827007	0.000608178	-0.24824	0.571198	0.515247	-1.281	0.0516695	9.51358	0.0231873	74.0863
AA	Lysine	-0.000262	0.013436	0.815225	0.015517	0.026546	0.6447	0.013913	0.020439	0.596223	0.023036	0.020729	0.563414	0.00920277	0.485444	1.05125	0.788853	0
AA	Methionine	0.083063	0.071273	0.157608	-0.029883	0.087252	0.718856	-0.039548	0.137246	0.39958	0.087474	0.093268	0.382927	0.0410722	0.351837	1.601	0.659162	0
AA	Methionine sulfoxide	0.0092	0.029018	0.758619	-6e-05	0.050201	0.70739	-0.031405	0.042016	0.0127537	NA	NA	NA	NA	NA	NA	NA	NA
AA	NM/2AA/NE	-0.019024	0.018816	0.475589	0.026481	0.02354	0.456386	0.032484	0.024674	0.560995	0.023802	0.037595	0.714194	0.0116454	0.579035	3.83028	0.280383	31.3084
AA	Ornithine	0.231554	0.152788	0.0993813	-0.130425	0.283023	0.657352	0.710958	0.327926	0.043343	0.415671	0.161825	0.0388677	0.298919	0.0122582	4.59496	0.203975	7.12716
AA	Phenylalanine	-0.708309	0.206191	0.00271652	-0.932571	0.357303	0.0564401	-1.17451	0.559235	0.046957	-0.063406	0.239554	0.585321	-0.618367	0.0223489	7.10788	0.0685377	58.4232
AA	Pipecolic acid	-0.041047	0.02658	0.4583	-0.020431	0.032369	0.496948	-0.039304	0.050899	0.633095	NA	NA	NA	NA	NA	NA	NA	NA
AA	Proline	-1.77257	0.636435	0.0105835	-3.38761	0.845509	0.00079727	-3.15364	1.24161	0.0231388	-2.69691	0.812892	0.0103595	-2.55805	8.2812e-08	2.73963	0.433535	11.7599
AA	Serine	0.706281	0.445388	0.0915135	-0.480516	0.678904	0.5882	1.10206	0.933991	0.176214	0.394756	0.530144	0.437504	0.435228	0.168887	2.70534	0.43932	0
AA	Threonine	0.017279	0.013044	0.540935	-0.009215	0.015845	0.638418	0.007744	0.019323	0.691385	0.01335	0.032034	0.829831	0.00729663	0.544947	1.70782	0.635197	0
AA	Tryptophan	-0.003183	0.016112	0.815225	0.052759	0.041231	0.58396	0.007177	0.020552	0.691385	0.022732	0.032934	0.714194	0.00733819	0.579035	1.85851	0.602285	0
AA	Tyrosine	-0.006664	0.168056	0.438801	-0.169828	0.197855	0.555961	-0.648994	0.322867	0.0537842	-0.002187	0.188282	0.696612	-0.10999	0.303281	3.58431	0.309991	0.00516974
AA	Urea	-0.021398	0.00957	0.200601	0.044502	0.024655	0.217681	0.026424	0.018116	0.293341	-0.039088	0.030486	0.463167	0.00267584	0.773022	11.1373	0.0110061	72.6874
AA	Valine	-1.68314	0.617449	0.0107945	-0.996198	0.768026	0.366327	-2.36927	1.3632	0.0804043	-0.206576	0.788366	0.585321	-1.19101	0.0100249	3.00591	0.390715	2.87857
AC	AC C10	0.026034	0.015165	0.0721519	-0.032895	0.018403	0.25197	-0.057296	0.019747	0.0104475	0.015633	0.017709	0.3865	-0.0109755	0.458747	14.8375	0.00196096	79.9673
AC	AC C10:1	0.016169	0.013256	0.150575	-0.028347	0.016466	0.27303	-0.018766	0.018743	0.21861	0.021679	0.018329	0.297028	-0.00156425	0.619787	6.85278	0.0767411	56.098
AC	AC C10:2	0.008103	0.012681	0.27095	-0.004351	0.015935	0.73083	-0.039584	0.019654	0.0537842	0.02166	0.017817	0.289067	-0.00170642	0.617282	6.01708	0.110782	49.8727
AC	AC C10:3	0.014602	0.014783	0.199841	0.012727	0.018709	0.5882	-0.058036	0.023159	0.0231388	0.029136	0.027374	0.340822	0.000171597	0.651314	8.74345	0.0329037	68.7273
AC	AC C10-OH/C8-DC	0.02225	0.015661	0.110474	-0.008763	0.017787	0.646486	0.012236	0.021342	0.319448	0.024001	0.017966	0.256426	0.0131062	0.170797	2.22197	0.527634	0
AC	AC C12	0.033391	0.014287	0.0246636	-0.0244	0.016725	0.356803	-0.021547	0.018009	0.175598	0.032101	0.016435	0.110382	0.00575996	0.522011	11.7506	0.00828802	74.4526
AC	AC C12:1	0.032964	0.014159	0.0246636	-0.013593	0.017088	0.576188	-0.027522	0.01784	0.10957	0.045423	0.018795	0.0483413	0.00955997	0.458747	12.4944	0.00586792	76.5715
AC	AC C12-OH/C10-DC	0.06433	0.017116	0.00114507	-0.02613	0.017462	0.348097	-0.058821	0.025508	0.0335461	0.016856	0.01907	0.3865	0.000731963	0.651314	21.729	7.42726e-05	86.5292
AC	AC C14	0.035988	0.012844	0.0105835	-0.018248	0.013108	0.356803	0.006347	0.016438	0.378953	0.027405	0.013511	0.0972032	0.0131125	0.31838	10.1802	0.0170949	69.343
AC	AC C14:1	0.030894	0.015839	0.0500945	-0.021044	0.019958	0.438518	-0.001675	0.023181	0.456483	0.043697	0.020676	0.0833578	0.0141138	0.339311	6.70488	0.0819235	55.5526
AC	AC C14:1-OH	0.009515	0.010595	0.206406	0.006814	0.010147	0.5882	0.02059	0.023016	0.245107	0.017167	0.015237	0.31692	0.0106285	0.141104	0.52383	0.913626	0
AC	AC C14:2	0.036099	0.017521	0.0458217	-0.022172	0.020828	0.438518	-0.015984	0.023738	0.310692	0.031777	0.021033	0.197467	0.0091242	0.458747	6.85466	0.0766774	56.1206
AC	AC C14-OH/C12-DC	0.010173	0.012533	0.224225	0.002885	0.01041	0.73083	0.009131	0.024744	0.378953	0.002051	0.014473	0.633856	0.00527656	0.386747	0.279348	0.963865	0
AC	AC C16	0.018942	0.00744	0.0172241	-0.003763	0.008616	0.662543	0.035682	0.012339	0.0104475	0.020832	0.007675	0.0312252	0.0168175	0.0507417	8.35835	0.0391581	66.1052
AC	AC C16:1	0.03693	0.011211	0.00390591	-0.002481	0.013673	0.751519	0.039761	0.016799	0.0300732	0.040917	0.014533	0.0276254	0.0284573	0.0181257	6.87885	0.075861	56.6202
AC	AC C16:1-OH/C14:1-DC	0.015211	0.012327	0.150508	-0.017547	0.013143	0.365218	-0.016092	0.018951	0.255964	-0.019304	0.015519	0.283617	-0.00772857	0.385148	4.74535	0.191422	39.6559
AC	AC C16:2	0.032778	0.016645	0.0497275	-0.02394	0.015843	0.348097	0.014207	0.023112	0.315354	0.018902	0.018825	0.355491	0.00958902	0.410706	6.68617	0.0826024	54.2419
AC	AC C16-OH/C14-DC	0.030167	0.014946	0.0458217	-0.021776	0.014323	0.348097	0.029624	0.021062	0.130614	0.007822	0.017082	0.511016	0.00998229	0.386747	7.57536	0.0556534	59.1541
AC	AC C18	0.02107	0.008942	0.0246636	-0.008478	0.011249	0.580513	0.02602	0.0141	0.0679354	0.011364	0.010973	0.347334	0.0122285	0.14162	5.32643	0.149396	43.4829
AC	AC C18:1	0.020735	0.008769	0.0246636	-0.012343	0.011221	0.432033	0.01955	0.012574	0.10957	0.031559	0.011311	0.0276254	0.0149871	0.15186	8.63277	0.0345936	66.1436
AC	AC C18:1-DC	0.038978	0.014277	0.0107945	0.004831	0.016929	0.73083	0.021978	0.021162	0.216043	0.036172	0.019826	0.134704	0.0264365	0.0100249	2.6859	0.442629	4.07829
AC	AC C18:1-OH/C16:1-DC	0.039364	0.013068	0.00729569	0.002964	0.013623	0.745075	0.028716	0.02026	0.130614	0.010512	0.016552	0.467556	0.0202839	0.0603532	4.26931	0.233813	34.3059
AC	AC C18:2	0.019081	0.010554	0.0639607	-0.007958	0.012084	0.5882	0.038754	0.016067	0.0281165	0.020317	0.012709	0.171825	0.0160925	0.121177	6.11908	0.105958	51.053
AC	AC C18:2-OH	0.012503	0.013931	0.206406	-0.00659	0.013153	0.646486	0.01908	0.01899	0.21861	0.028799	0.017529	0.167823	0.0104875	0.226249	3.00129	0.391426	8.65086
AC	AC C18-OH/C16-DC	0.035637	0.011462	0.00584858	-0.001119	0.01114	0.788619	0.029691	0.021308	0.130614	0.008262	0.013472	0.467556	0.016658	0.133217	6.03935	0.109711	50.8046
AC	AC C2	0.025468	0.009188	0.0105835	-0.013444	0.010555	0.366327	-0.007215	0.011537	0.315354	0.008035	0.00898	0.3865	0.00399577	0.477957	9.23856	0.0262817	67.5039
AC	AC C20	0.055902	0.013264	0.000388842	0.013348	0.014597	0.526928	-0.001976	0.021822	0.456483	0.029713	0.018256	0.167823	0.0268755	0.0603532	7.26214	0.0639957	57.5267
AC	AC C20:4	0.032098	0.011044	0.00863359	0.006969	0.012299	0.617096	0.074971	0.02475	0.00901837	0.027982	0.015525	0.135476	0.029469	0.0177455	6.62305	0.0849339	53.1966
AC	AC C20-OH/C18-DC	0.034072	0.013756	0.019835	-0.003408	0.015284	0.745075	0.011853	0.020509	0.319448	0.010719	0.01717	0.467556	0.0145086	0.162529	3.45852	0.326181	23.5196
AC	AC C22	0.00184	0.017206	0.421151	0.013899	0.018324	0.580513	-0.0095	0.022597	0.373351	-0.015382	0.018286	0.400789	-0.00150346	0.617282	1.44557	0.694889	0
AC	AC C6	-0.027005	0.0371	0.246696	-0.043237	0.035169	0.384217	-0.120041	0.047603	0.0231388	0.003967	0.02164	0.620309	-0.0353589	0.168887	6.04642	0.109373	49.2366
AC	AC C6-DC/C8-OH	0.01416	0.015103	0.2049	-0.003348	0.019367	0.751519	0.040192	0.022513	0.0749942	0.031233	0.018982	0.167823	0.0185774	0.0737437	2.73349	0.434566	0.246713
AC	AC C8	0.029221	0.016242	0.0639607	-0.040048	0.018615	0.144276	-0.037232	0.02214	0.087771	0.009174	0.018621	0.502321	-0.00826908	0.477187	10.6817	0.0135774	71.2143
AC	AC C8:1	0.003714	0.014477	0.385528	-0.014019	0.017511	0.576188	-0.039173	0.020976	0.0668921	0.013256	0.024385	0.498401	-0.00826852	0.385148	3.74116	0.290805	13.8835
AC	AC C8:1-DC	-0.005272	0.012931	0.341861	0.000288	0.015193	0.830978	-0.023422	0.017297	0.136777	0.010691	0.016802	0.467556	-0.00411092	0.458747	2.11443	0.548999	0
AC	AC C8:1-OH/C6:1-DC	0.019833	0.013209	0.0993813	0.037363	0.018425	0.166856	-0.013813	0.019654	0.305315	-0.009713	0.015848	0.467556	0.00906019	0.386747	5.77426	0.123125	47.7702
Cho	1,5-Anhydroglucitol	0.0779	0.025102	0.0696267	0.024962	0.02907	0.58396	0.084417	0.035301	0.0628957	0.03401	0.032107	0.494829	0.0557978	0.00369167	3.01817	0.388832	4.86068
Cho	6-Deoxyhexose	0.026165	0.026215	0.584238	-0.038891	0.04226	0.456386	-0.022531	0.02566	0.66905	0.017409	0.03832	0.767865	-0.00153608	0.773022	2.81175	0.421569	5.73305
Cho	Aldopentoses	0.026822	0.05549	0.695075	0.036078	0.057131	0.686368	0.000795	0.0224	0.805189	0.020031	0.036449	0.747916	0.0107871	0.579035	0.542774	0.909399	0
Cho	Docosahexaenoic acid	-0.012736	0.033864	0.584238	0.017051	0.035805	0.686368	-0.014356	0.043011	0.691385	NA	NA	NA	NA	NA	NA	NA	NA
Cho	Erythritol/theitol	-0.030869	0.009495	0.0161437	-0.015453	0.0257	0.638418	-0.056442	0.01368	0.000757639	-0.052218	0.014368	0.012195	-0.0411553	8.79925e-06	4.00152	0.2613	25.7409
Cho	Erythronic acid/threonic acid	-0.027547	0.012804	0.200601	-0.061369	0.027165	0.100041	0.14225	0.037202	0.00166221	-0.008901	0.015689	0.747916	0.00724114	0.773022	21.8918	6.87006e-05	94.222
Cho	Fructose or similar ketohexose	-0.033303	0.021229	0.4583	-0.059272	0.038867	0.100041	-0.080375	0.021636	0.0195207	-0.013974	0.037911	0.714194	-0.0505854	0.00914138	3.53562	0.316172	24.7942
Cho	Gluconic acid or similar sugar acid	-0.068942	0.017162	0.00629861	-0.051418	0.042139	0.456386	-0.0827	0.030929	0.0310719	-0.043797	0.01816	0.131823	-0.0600155	3.27717e-06	1.6477	0.648622	0
Cho	Glucose and other aldohexoses	-0.041134	0.012756	0.0224567	-0.017564	0.017229	0.456386	-0.13516	0.018664	0	0.001625	0.011517	0.799973	-0.0471132	0.251043	40.1628	9.8412e-09	94.0208
Cho	Lactose or similar disaccharide	0.015472	0.034369	0.758619	-0.080402	0.040171	0.109496	0.037742	0.055013	0.596223	-0.027379	0.036598	0.747916	-0.0172905	0.579035	4.45346	0.21648	31.3472
Cho	Maltose or similar disaccharide	-0.105418	0.050209	0.188638	-0.096128	0.035771	0.100041	0.054835	0.042384	0.575173	-0.094573	0.035539	0.0509442	-0.0607973	0.248852	10.0883	0.0178304	71.349
Cho	Myoinositol	-0.011553	0.009844	0.4583	-0.014662	0.012636	0.456386	0.013181	0.020357	0.596223	-0.041313	0.014263	0.0809815	-0.0158636	0.179947	5.41977	0.143517	40.8058
Cho	Pentitols	-0.048788	0.01884	0.200601	-0.016559	0.036895	0.70739	-0.005353	0.020339	0.719569	-0.081836	0.057948	0.513639	-0.0299571	0.160448	3.39568	0.334547	23.223
Cho	Sucrose and similar disaccharides	-0.10238	0.07728	0.25787	NA	NA	NA	0.03407	0.084442	0.751215	-0.164266	0.08415	0.178439	NA	NA	NA	NA	NA
Cho	Threose/erythrose	NA	NA	NA	-0.010746	0.06513	0.109496	0.002702	0.048938	0.575173	0.028838	0.023439	0.178439	NA	NA	NA	NA	NA
FA	Arachidonic acid (also eicosapentaenoic acid)	-0.030274	0.020495	0.292071	-0.003471	0.022316	0.686368	-0.013658	0.025533	0.633095	0.043898	0.032674	0.714194	-0.00818176	0.579035	3.79198	0.284821	6.62907
FA	Decanoic acid	-0.044749	0.026315	0.4583	-0.1694	0.058473	0.100041	-0.070634	0.04104	0.141087	-0.034733	0.040295	0.73507	-0.060268	0.00914138	4.29649	0.231177	0.145061
FA	Heptadecanoic acid/octadecanol	-0.010989	0.017164	0.584238	-0.015173	0.017484	0.58396	-0.005458	0.02098	0.596223	-0.06497	0.025881	0.0809815	-0.0188285	0.160448	3.83697	0.279615	0.155865
FA	Hexuronic acid	-0.005875	0.026633	0.759587	NA	NA	NA	-0.143567	0.046452	0.00820298	0.017525	0.05846	0.747916	NA	NA	NA	NA	NA
FA	Lauric acid	-0.090762	0.061809	0.499405	-0.114821	0.046056	0.100041	-0.093324	0.036099	0.141087	-0.012058	0.039643	0.799973	-0.074275	0.0140909	3.58665	0.309696	23.7095
FA	Methyl eicosatrienoate	0.0428	0.050043	0.686022	-0.019273	0.031727	0.638418	0.022888	0.049558	0.719569	-0.00663	0.04215	0.747916	0.00149461	0.773022	1.33325	0.721253	0
FA	Methyl heptadecanoate	-0.017882	0.040935	0.584238	0.002414	0.038607	0.456386	0.039196	0.033021	0.361204	NA	NA	NA	NA	NA	NA	NA	NA
FA	Methyl linoleate	0.041526	0.034951	0.4583	0.002162	0.032377	0.783706	0.01976	0.031633	0.633095	-0.024396	0.035642	0.747916	0.0102833	0.579035	1.89843	0.593752	0
FA	Methyl oleate	0.040389	0.035958	0.475589	-0.1204	0.051391	0.100041	-0.032211	0.058616	0.634818	0.009724	0.047211	0.737787	-0.0197865	0.609724	6.89666	0.0752654	56.4705
FA	Methyl palmitate	0.014788	0.023219	0.747379	-0.001298	0.023956	0.783706	0.017434	0.023739	0.575173	0.031657	0.03106	0.714194	0.0138754	0.419056	0.752942	0.860686	0
FA	Methyl stearate	0.040655	0.031129	0.4583	-0.008438	0.026699	0.686368	0.046003	0.03095	0.324932	-0.041145	0.034561	0.714194	0.0100424	0.621288	4.98975	0.172549	38.4849
FA	Myristic acid or pentadecanol	-0.035574	0.023445	0.475589	NA	NA	NA	NA	NA	NA	0.005955	0.030409	0.829831	NA	NA	NA	NA	NA
FA	NEFA	-0.004188	0.002811	0.0993813	-0.012768	0.002969	0.000292397	-0.012785	0.003646	0.00261402	-0.001164	0.00238	0.502321	-0.00741053	0.0324661	13.1263	0.00437121	76.7206
FA	Nonanoic acid	0.007965	0.025859	0.475589	NA	NA	NA	-0.016327	0.03415	0.719569	-0.073171	0.03657	0.399629	NA	NA	NA	NA	NA
FA	Palmitoleic acid	-0.001017	0.040313	0.584238	-0.008422	0.042317	0.787168	-0.059729	0.055191	0.596223	0.123947	0.045132	0.0509442	0.0159531	0.650895	8.10659	0.0438594	63.8847
GC/TCA	AC C4-DC/Ci4-DC	0.002822	0.009193	0.37308	-0.006172	0.009403	0.5882	0.008049	0.022541	0.378953	0.01412	0.009818	0.219456	0.00354827	0.423255	2.27416	0.517488	0
GC/TCA	Fumaric acid	0.008419	0.017943	0.200601	-0.06007	0.03718	0.439975	-0.042873	0.022389	0.0310719	-0.04386	0.021469	0.463167	-0.0290836	0.179947	5.76722	0.123501	48.4771
GC/TCA	Glyceric acid	-0.01425	0.014757	0.475589	0.005087	0.020756	0.70739	0.077283	0.022537	0.00540238	0.026772	0.01695	0.46302	0.0217421	0.419056	12.2734	0.0065028	76.7089
GC/TCA	Lactate	-0.062465	0.015039	0.000388842	-0.10856	0.022771	4.75145e-05	-0.069388	0.024464	0.0114513	-0.102818	0.018884	4.1309e-06	-0.0839695	4.68454e-10	4.52843	0.209768	36.1654
GC/TCA	Malic acid	-0.007844	0.02357	0.584238	NA	NA	NA	-0.02773	0.023645	0.411044	-0.048036	0.031639	0.494829	NA	NA	NA	NA	NA
GC/TCA	Pyruvic acid	-0.083155	0.040171	0.200601	-0.13239	0.058757	0.100041	-0.183148	0.072468	0.0342788	-0.028353	0.050125	0.673244	-0.0914801	0.00699991	3.71323	0.294141	5.63429
GC/TCA	Succinic acid	0.052765	0.016983	0.0573554	-0.037231	0.032729	0.496948	0.031525	0.032477	0.633095	-0.046046	0.054857	0.673244	0.0110801	0.650895	7.93005	0.0474798	61.4096
Lipids	3-OHB	0.002775	0.021716	0.420203	-0.073201	0.02614	0.0361913	-0.132693	0.02948	9.24041e-05	-0.077927	0.023794	0.0103595	-0.0681904	0.0324661	15.259	0.00160817	79.8811
Lipids	5-alpha-Coprostanol or similar oxysterol	0.048768	0.024978	0.200601	NA	NA	NA	0.072463	0.032769	0.00540238	NA	NA	NA	NA	NA	NA	NA	NA
Lipids	AC C4-OH	0.010356	0.017149	0.277919	-0.029352	0.021272	0.356803	-0.040176	0.027165	0.120522	0.015641	0.019005	0.40208	-0.00651643	0.474857	4.96234	0.174576	38.9205
Lipids	alpha-Tocopherol	-0.037745	0.026745	0.368464	0.016806	0.020995	0.58396	-0.052086	0.025718	0.194276	-0.030061	0.036824	0.673244	-0.0227628	0.37162	5.14341	0.161592	44.0277
Lipids	beta-Monopalmitin	-0.020081	0.018146	0.584238	-0.002503	0.023436	0.439975	-0.005232	0.022218	0.645996	-0.018398	0.016244	0.718616	-0.0136665	0.315956	0.580815	0.90081	0
Lipids	beta-Monostearin	-0.015296	0.018023	0.712375	-0.012783	0.018572	0.638418	0.021394	0.031018	0.596223	-0.014787	0.016623	0.673244	-0.0108524	0.419056	1.20839	0.750992	0
Lipids	Cholesterol	0.007954	0.011369	0.584238	0.012149	0.023424	0.638418	0.06623	0.024097	0.0342788	0.017888	0.021283	0.747916	0.0212741	0.179947	4.8469	0.183357	35.7942
Lipids	Ethanolamine	-0.000173	0.018817	0.767993	0.019654	0.016818	0.456386	-0.007518	0.019731	0.691385	0.032067	0.042516	0.747916	0.00711139	0.579035	1.60032	0.659316	0
Lipids	Flavonoid or short-chain cholesterol ester	-0.003194	0.022894	0.712375	0.083445	0.045672	0.100041	-0.022822	0.023951	0.575173	NA	NA	NA	NA	NA	NA	NA	NA
Lipids	gamma-Tocopherol	-0.005145	0.02809	0.815225	-0.027321	0.046369	0.100041	-0.106678	0.065411	0.246663	-0.058303	0.045034	0.463167	-0.0296466	0.296491	2.55512	0.465412	0
Lipids	Glycerol	-0.034577	0.009366	0.00122992	-0.048911	0.009901	3.13793e-05	-0.090801	0.013688	3.4e-09	-0.044267	0.008609	9.6882e-06	-0.0530209	2.20245e-05	11.9988	0.0073874	80.0627
Lipids	G1P	0.048824	0.039582	0.446056	0.05189	0.037089	0.439975	0.038772	0.038248	0.524781	0.05538	0.035119	0.513639	0.0490594	0.0348161	0.110594	0.990536	0
Lipids	Triacylglycerols	-6.6384	1.62781	0.000399367	-15.6664	2.60189	2.166e-07	-16.7928	3.06652	1.211e-06	-12.1436	2.55619	4.2781e-05	-12.4073	3.37629e-06	14.1295	0.0027341	75.5844
Misc	2-Hydroxypyridine	-0.005887	0.010112	0.200601	NA	NA	NA	0.006655	0.011512	0.633095	0.024525	0.023024	0.502988	NA	NA	NA	NA	NA
Misc	Creatinine	-0.028883	0.011022	0.200601	0.001445	0.020861	0.686368	-0.058686	0.027242	0.160818	-0.030882	0.022188	0.502988	-0.0270249	0.0102254	3.2719	0.351573	2.34253
Misc	O-Methylphosphate	-0.00391	0.010304	0.734506	-0.1277	0.05852	0.100041	0.004173	0.013106	0.719569	-0.036085	0.019453	0.463167	-0.0131488	0.419056	7.2885	0.0632492	47.2843
Misc	p-Cresol	-0.017463	0.041721	0.712375	0.242883	0.10645	0.185596	-0.075724	0.067668	0.471935	-0.044792	0.053405	0.737787	-0.00398821	0.773022	6.9843	0.0723998	55.22
Misc	Phosphoric acid	-0.030442	0.014991	0.200601	0.004525	0.025429	0.723292	0.013595	0.02076	0.719569	-0.035133	0.017254	0.240732	-0.0160504	0.349854	4.77379	0.189131	37.8308
OA	2-Hydroxybutyric acid	-0.035269	0.023011	0.20411	-0.059001	0.026023	0.100041	-0.037565	0.026219	0.323224	-0.021071	0.022665	0.673244	-0.0368571	0.0118837	1.21469	0.749483	0
OA	CMPF	0.035799	0.039541	0.580368	0.096603	0.089848	0.456386	0.057979	0.11381	0.471935	-0.042173	0.034038	0.494829	0.0109404	0.695334	3.76527	0.287952	32.3106
OA	Glycolic acid	0.012635	0.012417	0.584238	NA	NA	NA	0.032984	0.024943	0.575403	0.037446	0.015536	0.421498	NA	NA	NA	NA	NA
Pur/Pyr	Hypoxanthine	-0.017509	0.02951	0.712375	0.02209	0.040567	0.70739	0.076119	0.041011	0.160818	0.02462	0.046546	0.747916	0.0202669	0.500434	3.48646	0.322522	22.5485
Pur/Pyr	Inosine/adenosine	0.046115	0.045542	0.4583	NA	NA	NA	-0.127516	0.072871	0.423667	-0.051974	0.049873	0.673244	NA	NA	NA	NA	NA
Pur/Pyr	Pseudouridine	-0.025226	0.018846	0.580368	NA	NA	NA	-0.02166	0.032145	0.575403	-0.057967	0.023246	0.0809815	NA	NA	NA	NA	NA
Pur/Pyr	Uric acid	-0.012996	0.027498	0.633876	0.020023	0.086139	0.638418	-0.035045	0.047484	0.596223	0.010766	0.035329	0.747916	-0.00792232	0.650895	0.745378	0.862482	0
Both ancestry-specific and meta-analysis p-values represent the p-value after FDR adjustment.

## Sheet: 6.change_meatbolites_ISI_meta4
ESM Table 6. Associations of changes of metabolites from fasting to 1 h with insulin sensitivity after adjustment of model 4
Class	Metabolites	Afro-Caribbean			Northern European			Mexican American			Thai			Meta
		Beta	SE	p	Beta	SE	p	Beta	SE	p	Beta	SE	p	Beta	p	Q	Q-test p	I2
AA	2-Aminoadipic acid	2.8e-05	0.000182	0.913043	0	0.002149	0.982456	-6e-06	0.000161	1	0	0.000309	1	7.72527e-06	0.9924	0.0203154	0.999235	0
AA	2-Hydroxyvaleric acid	0.000352	0.000286	0.913043	0.00017	0.000565	0.982456	0.000113	0.000278	1	9.1e-05	0.000231	1	0.000170149	0.9924	0.563955	0.904632	0
AA	2-Ketoleucine/ketoisoleucine	3.5e-05	0.000541	0.913043	-0.002742	0.001828	0.982456	0	0.000733	1	0	0.000382	1	-0.000137856	0.9924	2.21465	0.529068	46.193
AA	2-Ketovaline	4.2e-05	0.000263	0.913043	NA	NA	NA	NA	NA	NA	0	0.00018	1	NA	NA	NA	NA	NA
AA	3-Indoleacetic acid	0	0.000112	0.913043	0	0.000259	0.982456	1e-05	0.000316	1	NA	NA	NA	NA	NA	NA	NA	NA
AA	3-Indolelactic acid	4e-05	0.000236	0.913043	0.000664	0.000474	0.982456	-0.000529	0.000382	1	2.3e-05	0.000323	1	8.23108e-06	0.9924	3.91202	0.271123	20.4469
AA	AC C3	-0.012547	0.00446	0.0397082	-0.001109	0.004103	0.802035	-0.016205	0.010227	0.253331	0.004588	0.005354	0.496193	-0.00500329	0.25577	8.12955	0.0434089	63.7018
AA	AC C4/Ci4	-0.003456	0.003551	0.626569	0.005139	0.003855	0.479021	-0.00039	0.005812	0.775858	0.000315	0.004681	0.683045	0.000370416	0.554297	2.70827	0.438824	16.9404
AA	AC C5	-0.008987	0.004094	0.152336	-0.007804	0.003872	0.219964	-0.006659	0.006148	0.332641	0.001201	0.004739	0.642669	-0.00595497	0.0369567	3.06971	0.381002	3.98161
AA	AC C5:1	-0.000956	0.002953	0.797905	-0.003974	0.003824	0.567797	-0.011477	0.005267	0.115128	0.000245	0.0052	0.683045	-0.00315055	0.169419	3.52252	0.317853	7.24611
AA	AC C5-DC	-0.001427	0.00256	0.765176	0.000494	0.002291	0.802035	0.00078	0.003478	0.721604	0.003905	0.002885	0.277662	0.000751066	0.420461	1.93166	0.586712	0
AA	AC C5-OH/C3-DC	0.001253	0.004325	0.797905	-0.002489	0.003988	0.681697	0.013461	0.006449	0.125462	0.007475	0.004562	0.211225	0.00384841	0.233015	5.64688	0.130113	46.8575
AA	Alanine	0.002819	0.002469	0.609261	0.004438	0.003211	0.461283	-0.010372	0.007137	0.253331	0.008449	0.003778	0.103541	0.00330251	0.224338	5.64705	0.130103	49.3555
AA	Aminomalonic acid	4.5e-05	0.00023	0.913043	-2e-05	0.000603	0.982456	-2.6e-05	0.00043	1	-2.7e-05	0.00039	1	1.41966e-05	0.9924	0.0410496	0.997815	0
AA	Arginine	0.005199	0.003324	0.349269	0.007447	0.003417	0.205436	-0.002416	0.006399	0.660415	0.002869	0.006747	0.614999	0.00499849	0.053707	1.9593	0.580897	0
AA	Asn/Asx	0.000754	0.004698	0.797905	-0.002648	0.003517	0.681697	9.3e-05	0.008169	0.786463	-0.004269	0.006354	0.544603	-0.00171337	0.376916	0.557119	0.906175	0
AA	beta-Alanine/3-aminoisobutyric acid	2.6e-05	0.000317	0.913043	-3e-06	0.000519	0.982456	-0.001179	0.000967	1	0	0.000958	1	-6.40368e-05	0.9924	1.42841	0.698889	0
AA	Citrulline	0.001859	0.002494	0.672191	0.004841	0.002829	0.326106	0.001993	0.004904	0.660415	0.010375	0.003353	0.0186228	0.00475967	0.0519079	4.46413	0.215512	34.6708
AA	Glu/Glx	0.002845	0.003654	0.662343	-0.002829	0.003822	0.681697	0.015249	0.009042	0.243457	0.000331	0.004802	0.683045	0.00116913	0.427157	3.7591	0.28868	6.6276
AA	Glycine	0.000872	0.003325	0.797905	0.004814	0.002715	0.32563	-0.007891	0.005083	0.253331	0.006026	0.00331	0.191012	0.00193869	0.376916	6.25902	0.0996664	57.6263
AA	Histidine	0.001437	0.00182	0.662343	0.002863	0.003521	0.681697	0.007765	0.006709	0.330151	0.003624	0.002265	0.211225	0.00257409	0.0954851	1.21059	0.750466	0
AA	Hydroxyprolines	0.000228	0.000219	0.733825	0	0.00052	0.982456	0.000449	0.00035	1	0	0.000277	1	0.000184047	0.9924	1.18008	0.757786	0
AA	Leu/Ile	-0.000114	0.002292	0.807843	-4.3e-05	0.002527	0.861049	-0.008652	0.005624	0.253331	0.002609	0.002981	0.496193	-0.000239329	0.560795	3.13531	0.37123	38.1917
AA	Lysine	0.000226	0.000114	0.238775	-0.000299	0.000532	0.982456	4e-05	0.000191	1	0.000177	0.000261	1	0.000163401	0.931141	1.47712	0.68756	0
AA	Methionine	-0.001328	0.002141	0.734448	0.001748	0.002763	0.681697	-0.001875	0.004999	0.660415	0.002929	0.003438	0.496193	0.000236474	0.554297	1.62498	0.653739	0
AA	Methionine sulfoxide	4e-06	0.000406	0.913043	7e-06	0.000682	0.982456	1.8e-05	0.000469	1	NA	NA	NA	NA	NA	NA	NA	NA
AA	NM/2AA/NE	7.5e-05	0.0003	0.913043	0.000186	0.000419	0.982456	0.000323	0.000236	0.415392	0.000853	0.000644	1	0.000262257	0.931141	1.33043	0.721921	0
AA	Ornithine	0.003222	0.003025	0.609261	-0.000727	0.003077	0.802035	0.006509	0.0077	0.452767	0.006075	0.003762	0.211225	0.00269273	0.169963	2.31974	0.50875	0
AA	Phenylalanine	0.000675	0.002444	0.797905	0.001737	0.002558	0.681697	-0.0009	0.005756	0.754976	0.005214	0.003441	0.220822	0.00182039	0.233015	1.41671	0.701622	0
AA	Pipecolic acid	0	0.000112	0.913043	-4.6e-05	0.000488	0.982456	0	0.000818	1	NA	NA	NA	NA	NA	NA	NA	NA
AA	Proline	0.002219	0.001948	0.609261	-0.000409	0.002082	0.802035	0.008614	0.005887	0.253331	0.004536	0.00267	0.20891	0.00214852	0.153965	3.51225	0.319176	10.4931
AA	Serine	0.00559	0.00274	0.171409	0.001466	0.002602	0.716864	0.007062	0.005863	0.327336	0.002196	0.004103	0.5687	0.00351116	0.0779095	1.66295	0.645201	0
AA	Threonine	0.000234	0.000123	0.873276	-0.000248	0.000237	0.982456	9e-06	0.000199	1	0.000312	0.000429	1	7.91964e-05	0.9924	3.7762	0.286667	32.6667
AA	Tryptophan	3.8e-05	0.000275	0.913043	NA	NA	NA	0.000291	0.000224	0.490286	0.000818	0.001077	1	NA	NA	NA	NA	NA
AA	Tyrosine	0.000965	0.002148	0.772099	-0.00042	0.002385	0.802035	-0.007133	0.006061	0.330151	0.006684	0.003055	0.107267	0.00114948	0.420461	5.58473	0.133658	51.8924
AA	Urea	-5.0876e-05	8.475e-05	0.913043	0.000445	0.000326	0.982456	2.1e-05	0.000193	1	-0.000808	0.000453	1	-2.96218e-05	0.9924	5.19902	0.157791	64.9291
AA	Valine	0.001703	0.001901	0.634217	0.002386	0.002039	0.494467	-0.000686	0.005767	0.767273	0.004914	0.002382	0.13453	0.00261291	0.0664822	1.50193	0.681825	0
AC	AC C10	0.009212	0.008092	0.609261	0.002828	0.008145	0.785761	0.059312	0.010871	3.659e-06	0.013253	0.008543	0.219558	0.0203968	0.153965	19.2825	0.00023898	87.4118
AC	AC C10:1	0.004266	0.00458	0.634217	0.002058	0.00435	0.738548	0.023471	0.006625	0.00277544	0.003718	0.004738	0.515049	0.00739772	0.153165	8.15082	0.0429955	68.0351
AC	AC C10:2	-0.000404	0.003009	0.797905	-0.00392	0.003121	0.479021	0.010776	0.004589	0.0806706	0.001789	0.003877	0.603528	0.00138913	0.427157	7.21954	0.0652199	61.3643
AC	AC C10:3	-0.006877	0.002848	0.0991101	-0.003399	0.002248	0.402331	0.005357	0.003628	0.253331	-0.002694	0.003589	0.524948	-0.00228409	0.309889	7.17612	0.0664912	61.1292
AC	AC C10-OH/C8-DC	0.001359	0.002932	0.772099	0.005108	0.002995	0.326106	0.00502	0.004816	0.346412	0.005414	0.003922	0.274098	0.00385774	0.0664822	1.11625	0.773152	0
AC	AC C12	0.005687	0.003618	0.349269	0.005128	0.0037	0.461283	0.02288	0.005335	0.000226902	0.012153	0.00477	0.06301	0.0107672	0.0334686	9.10365	0.027944	70.0063
AC	AC C12:1	0.007713	0.003735	0.171409	0.005918	0.003713	0.384137	0.028791	0.005376	3.659e-06	0.011993	0.004721	0.06301	0.0130855	0.0369567	13.6298	0.00345485	81.3496
AC	AC C12-OH/C10-DC	-0.005781	0.003082	0.217225	0.00426	0.003296	0.479021	0.005405	0.004869	0.330151	0.006073	0.00368	0.211225	0.00211092	0.376916	8.46938	0.0372446	63.9814
AC	AC C14	-0.002118	0.002724	0.662343	0.00154	0.002172	0.681697	0.004176	0.003285	0.300758	0.000632	0.002584	0.642669	0.00088706	0.376916	2.31952	0.508792	0
AC	AC C14:1	0.011444	0.003412	0.0154756	0.007949	0.003804	0.219964	0.017654	0.004663	0.00126783	0.009725	0.004094	0.0880599	0.0112297	2.0375e-07	2.7809	0.426653	2.92709
AC	AC C14:1-OH	-0.000301	0.002962	0.797905	0.005348	0.002289	0.182954	-0.001831	0.004978	0.660415	0.000733	0.003309	0.642669	0.00181422	0.309889	3.45575	0.326547	33.7933
AC	AC C14:2	0.007218	0.003423	0.171409	0.001543	0.003483	0.738548	0.025058	0.005127	2.48634e-05	0.0065	0.003827	0.20891	0.00957062	0.0954851	14.7021	0.00208975	83.8397
AC	AC C14-OH/C12-DC	0.00496	0.003134	0.349269	0.000786	0.002166	0.785761	-0.002349	0.005174	0.660415	0.000676	0.003197	0.642669	0.00144599	0.307674	1.94605	0.58368	0
AC	AC C16	-0.001747	0.00193	0.634217	-0.001176	0.001756	0.681697	-0.008823	0.003574	0.0635541	-0.001019	0.001913	0.5687	-0.00217509	0.153965	4.13983	0.246756	35.8934
AC	AC C16:1	0.00197	0.002406	0.662343	0.00493	0.002396	0.219964	0.002575	0.003626	0.519506	0.005156	0.002988	0.20891	0.00368676	0.0334686	1.11416	0.773658	0
AC	AC C16:1-OH/C14:1-DC	0.005768	0.002901	0.179708	0.002949	0.002435	0.479021	0.002476	0.004026	0.573407	0.01228	0.003451	0.00616755	0.0057201	0.0334686	5.52953	0.136883	45.7895
AC	AC C16:2	0.004336	0.004057	0.609261	0.002492	0.003059	0.681697	0.000152	0.00589	0.786463	0.002339	0.003855	0.5687	0.00262201	0.205116	0.361543	0.948067	0
AC	AC C16-OH/C14-DC	-0.000581	0.002966	0.797905	0.002323	0.002723	0.681697	-0.007945	0.004604	0.236756	-0.004327	0.003338	0.296933	-0.00172953	0.329678	4.73396	0.192347	35.6135
AC	AC C18	-0.000811	0.001879	0.772099	0.000748	0.001663	0.738548	-0.004812	0.002907	0.246711	4.7e-05	0.002287	0.687056	-0.00056377	0.420461	2.84611	0.415965	3.7866
AC	AC C18:1	-0.000155	0.001848	0.797905	0.004684	0.002136	0.205436	0.001844	0.003326	0.603779	0.000676	0.002576	0.642669	0.00170814	0.230907	3.11787	0.373806	25.9039
AC	AC C18:1-DC	-0.000925	0.002171	0.772099	-0.001132	0.002286	0.738548	-0.003873	0.003418	0.330151	-0.005251	0.002845	0.191012	-0.00227388	0.135899	1.94947	0.582961	0
AC	AC C18:1-OH/C16:1-DC	0.000323	0.002373	0.797905	0.000226	0.002458	0.830027	0.001361	0.004009	0.667701	0.006124	0.003094	0.15243	0.00160691	0.244807	2.74358	0.432873	0
AC	AC C18:2	-0.000454	0.002212	0.797905	0.001288	0.001952	0.681697	-0.004813	0.003691	0.295482	0.000788	0.002722	0.642669	-1.07583e-05	0.59896	2.26168	0.519901	1.50915
AC	AC C18:2-OH	-0.001448	0.002969	0.772099	0.002023	0.002697	0.681697	-0.005782	0.004452	0.295482	-0.001983	0.003694	0.5687	-0.000862615	0.420461	2.49661	0.475903	0
AC	AC C18-OH/C16-DC	-0.006318	0.002249	0.0397082	-0.000178	0.002206	0.830027	-0.004745	0.004241	0.330151	-0.000921	0.002567	0.633613	-0.00282749	0.165116	4.60505	0.203109	45.9611
AC	AC C2	0.00218	0.004866	0.772099	-0.021932	0.007419	0.0363426	-0.010103	0.006775	0.253331	-0.012243	0.005389	0.103541	-0.00965952	0.104338	8.61749	0.0348335	64.4008
AC	AC C20	-0.000393	0.002759	0.797905	-0.00037	0.002706	0.817002	0.0057	0.004105	0.27634	-0.004043	0.003347	0.334113	-0.000296464	0.554297	3.3888	0.335473	1.13229
AC	AC C20:4	-0.003044	0.002431	0.589687	-0.000427	0.002407	0.802035	-0.008499	0.00396	0.116057	0.000213	0.003272	0.683045	-0.00228891	0.169963	3.73682	0.291321	13.5867
AC	AC C20-OH/C18-DC	-0.000623	0.002085	0.797905	-0.002491	0.002237	0.522681	0.000276	0.003396	0.775858	-0.002665	0.002766	0.462011	-0.00149162	0.233015	0.824024	0.843712	0
AC	AC C22	0.000479	0.00287	0.797905	-0.004727	0.003129	0.402331	-0.005893	0.004447	0.295482	-0.002303	0.003472	0.544603	-0.00255889	0.169419	2.16809	0.538261	0
AC	AC C6-DC/C8-OH	0.000254	0.002556	0.797905	0.003007	0.002461	0.479021	0.005036	0.004566	0.330151	0.002441	0.003507	0.544603	0.00217989	0.171943	1.0775	0.782509	0
AC	AC C8	0.00369	0.005356	0.70377	0.006728	0.00538	0.479021	0.030163	0.007411	0.000474042	0.009309	0.006051	0.219558	0.0116482	0.0779095	9.17099	0.0271017	70.6746
AC	AC C8:1	-0.00297	0.002881	0.61798	-0.000577	0.002417	0.802035	-0.003239	0.003986	0.46318	0.00076	0.003003	0.642669	-0.0012378	0.329678	1.13089	0.769623	0
AC	AC C8:1-DC	0.007084	0.002951	0.0991101	0.001706	0.002708	0.681697	0.005624	0.003834	0.253331	0.001963	0.00356	0.5687	0.00397757	0.0417365	2.3164	0.509386	0
AC	AC C8:1-OH/C6:1-DC	0.001828	0.002983	0.734448	0.001389	0.002681	0.738548	0.001077	0.004562	0.721604	0.001319	0.00343	0.629227	0.00146284	0.314651	0.0246555	0.998978	0
Cho	1,5-Anhydroglucitol	7.2718e-05	7.3854e-05	0.913043	-0.00012	0.000273	0.982456	0.000175074	0.000114652	0.559632	-0.000695	0.000432	1	3.08217e-05	0.9924	4.44927	0.21686	55.0104
Cho	6-Deoxyhexose	0.000931	0.000347	0.0342117	0	0.00049	0.982456	-0.000391	0.000348	0.475556	-0.000577	0.000966	1	9.7464e-05	0.9924	8.12526	0.0434927	66.6789
Cho	Aldopentoses	4.5e-05	0.000762	0.913043	0.000101	0.001296	0.982456	7.4e-05	0.000376	1	0.000724	0.001177	1	0.000117048	0.9924	0.288124	0.962246	0
Cho	Docosahexaenoic acid	-0.000769	0.000252	0.493759	0	0.000269	0.982456	-0.000253	0.000385	1	NA	NA	NA	NA	NA	NA	NA	NA
Cho	Erythritol/theitol	-5.2e-05	0.000102	0.913043	-0.000218	0.000357	0.982456	0.000161866	0.000127356	0.752498	-0.000182	0.000237	1	-2.20925e-06	0.9924	2.83787	0.417303	13.6106
Cho	Erythronic acid/threonic acid	0.00011	0.000123	0.913043	-0.000443	0.000528	0.982456	0.000713	0.000367	0.415392	1.1e-05	0.000243	1	0.000127707	0.9924	3.95544	0.266316	30.2209
Cho	Fructose or similar ketohexose	0.000365	0.000417	0.218963	-0.000259	0.000937	0.982456	-1.5e-05	0.000401	1	2e-06	0.000559	1	0.00010529	0.9924	0.663167	0.881831	0
Cho	Gluconic acid or similar sugar acid	-0.000325	0.000496	0.218963	-0.000598	0.000964	0.982456	-0.000528	0.000338	0.581786	-0.000793	0.000385	1	-0.000578289	0.413142	0.594351	0.897724	0
Cho	Glucose and other aldohexoses	-0.000323	0.000148	0.333359	-6.6e-05	0.000257	0.982456	-0.000618	0.000247	0.067918	2.4e-05	0.000155	1	-0.000225397	0.931141	5.9045	0.11635	48.9559
Cho	Lactose or similar disaccharide	0	0.000133	0.913043	4e-06	0.000376	0.982456	-3.1e-05	0.000292	1	-9.1e-05	0.000524	1	-8.44186e-06	0.9924	0.0359151	0.998209	0
Cho	Maltose or similar disaccharide	-0.000337	0.00088	0.913043	0	0.001205	0.982456	0.001419	0.00089	0.559632	-0.000926	0.000827	1	1.57353e-05	0.9924	3.94246	0.267745	31.9322
Cho	Myoinositol	6.9386e-05	6.8915e-05	0.913043	-0.000162	0.000182	0.982456	0.000120478	0.000122464	0.954771	-9.3e-05	0.000181	1	4.41296e-05	0.9924	2.37971	0.497422	0
Cho	Pentitols	9e-05	0.000348	0.913043	7.6e-05	0.000661	0.982456	0.000142	0.000228	1	0.000212	0.001058	1	0.000125117	0.9924	0.0279314	0.998769	0
Cho	Sucrose and similar disaccharides	0.000201	0.001113	0.913043	NA	NA	NA	0	0.001347	1	-1.8e-05	0.0016	1	NA	NA	NA	NA	NA
Cho	Threose/erythrose	NA	NA	NA	0.00078	0.001369	0.982456	0	0.000369	1	3.6e-05	0.000415	1	NA	NA	NA	NA	NA
FA	Arachidonic acid (also eicosapentaenoic acid)	-0.00031	0.000144	0.306051	0	0.000196	0.982456	-5e-06	0.000182	1	0.000332	0.000537	1	-0.0001097	0.9924	3.21425	0.359757	24.8611
FA	Decanoic acid	-0.000878	0.001098	0.43129	-4.5e-05	0.000918	0.982456	0	0.001465	1	0	0.000964	1	-0.000219685	0.9924	0.4701	0.925409	0
FA	Heptadecanoic acid/octadecanol	0	0.000303	0.913043	-6.7e-05	0.000332	0.982456	9.2e-05	0.000331	1	-0.001148	0.000589	1	-0.000112707	0.9924	3.62068	0.305444	17.4921
FA	Hexuronic acid	0	0.000326	0.913043	NA	NA	NA	4.9e-05	0.000867	1	-0.001567	0.001061	1	NA	NA	NA	NA	NA
FA	Lauric acid	NA	NA	NA	-0.003081	0.001262	0.0510139	-0.000776	0.000694	0.415392	-0.001568	0.000939	1	NA	NA	NA	NA	NA
FA	Methyl eicosatrienoate	0.000497	0.000426	0.913043	-0.000232	0.000398	0.982456	0.000634	0.000442	0.968917	0.000261	0.000603	1	0.000267297	0.9924	2.55294	0.4658	4.01254
FA	Methyl heptadecanoate	-0.000454	0.000432	0.913043	6.6e-05	0.000263	0.982456	-0.000132	0.000417	1	NA	NA	NA	NA	NA	NA	NA	NA
FA	Methyl linoleate	8.2e-05	0.000264	0.913043	0.000294	0.000321	0.982456	9e-05	0.000248	0.780922	-0.000358	0.00047	1	8.63635e-05	0.9924	1.31278	0.726101	0
FA	Methyl oleate	0.000187	0.000544	0.913043	-0.000261	0.001124	0.982456	5.4e-05	0.000934	1	0	0.000867	1	7.32938e-05	0.9924	0.139717	0.986678	0
FA	Methyl palmitate	4.4e-05	0.000149	0.913043	0.000307	0.000299	0.982456	4.1e-05	0.000167	1	0.000213	0.000358	1	8.55753e-05	0.9924	0.824208	0.843669	0
FA	Methyl stearate	0.000202	0.000192	0.913043	0.000287	0.000277	0.982456	3.8e-05	0.000191	1	-4e-06	0.00045	1	0.00014125	0.9924	0.773379	0.855823	0
FA	Myristic acid or pentadecanol	-0.001692	0.000393	0.111905	NA	NA	NA	NA	NA	NA	0	0.000653	1	NA	NA	NA	NA	NA
FA	NEFA	-0.027649	0.006676	0.00225035	-0.034603	0.008995	0.00386158	-0.034651	0.011528	0.015671	-0.020305	0.007307	0.0419194	-0.0276668	1.54691e-10	1.97673	0.57725	0
FA	Nonanoic acid	0	0.000247	0.913043	NA	NA	NA	1e-06	0.000523	1	-8e-06	0.000947	1	NA	NA	NA	NA	NA
FA	Palmitoleic acid	-0.002675	0.00098	0.0071316	-0.001506	0.001137	0.982456	-0.001994	0.000809	0.415392	0	0.000749	1	-0.00146408	0.540576	5.728	0.12562	50.6095
GC/TCA	AC C4-DC/Ci4-DC	-0.002827	0.002576	0.609261	0.00044	0.002409	0.802035	-0.007743	0.003795	0.131219	-0.003188	0.00291	0.388895	-0.00253534	0.146301	3.46985	0.324693	8.50266
GC/TCA	Fumaric acid	8e-05	0.000143	0.913043	NA	NA	NA	NA	NA	NA	0	0.000297	1	NA	NA	NA	NA	NA
GC/TCA	Glyceric acid	2.7107e-05	8.3465e-05	0.913043	-0.000112	0.000298	0.982456	0.000256	0.000189	0.415392	-6.4e-05	0.000225	1	4.21237e-05	0.9924	1.80289	0.614307	0
GC/TCA	Lactate	-0.00885	0.009087	0.626569	-0.014911	0.007517	0.219964	0.049237	0.019681	0.0635541	0.001957	0.014749	0.678604	0.00228202	0.554297	9.6672	0.0216176	77.4325
GC/TCA	Malic acid	-0.00014	0.000422	0.913043	NA	NA	NA	2.9e-05	0.000497	1	-0.000757	0.000673	1	NA	NA	NA	NA	NA
GC/TCA	Pyruvic acid	0.001377	0.000678	0.238775	-0.003307	0.001494	0.464187	0.001665	0.000998	0.497923	0	0.000982	1	0.000182933	0.9924	9.63224	0.0219654	76.2907
GC/TCA	Succinic acid	1e-05	0.000298	0.913043	1.4e-05	0.000244	0.982456	3e-06	0.000386	1	NA	NA	NA	NA	NA	NA	NA	NA
Lipids	3-Hydroxybutyrate	-0.013267	0.004068	0.0159775	-0.018493	0.006068	0.0339174	-0.031048	0.007083	0.000188237	-0.021801	0.00653	0.0101635	-0.0197732	1.21267e-06	5.04782	0.168329	41.3957
Lipids	5-alpha-Coprostanol or similar oxysterol	0	0.00017	0.913043	NA	NA	NA	-3.1e-05	0.000211	1	NA	NA	NA	NA	NA	NA	NA	NA
Lipids	AC C4-OH	-0.000508	0.004062	0.797905	0.003127	0.004519	0.681697	0.002414	0.005983	0.660415	-0.003543	0.004404	0.515049	3.75472e-05	0.59896	1.3042	0.728136	0
Lipids	alpha-Tocopherol	-0.00039	0.000383	0.901707	0.000102	0.000236	0.982456	0.000145	0.000288	1	0.000329	0.000758	1	3.87222e-05	0.9924	1.60773	0.657638	0
Lipids	beta-Monopalmitin	0	0.000363	0.913043	0.000156	0.000355	0.113368	0.000287	0.000243	0.954771	-0.000459	0.000414	1	8.93157e-05	0.9924	2.51176	0.47317	0
Lipids	beta-Monostearin	-2.2e-05	0.000158	0.913043	-6.8e-05	0.000304	0.982456	0.000324	0.000183	0.490286	-0.000122	0.000351	1	7.57697e-05	0.9924	2.76273	0.429672	17.5635
Lipids	Cholesterol	8.8e-05	0.000155	0.913043	2.3e-05	0.000368	0.982456	0.000504	0.000359	0.067918	-6.8e-05	0.000279	1	9.86837e-05	0.9924	1.67865	0.641691	0
Lipids	Ethanolamine	4.9e-05	0.000276	0.913043	-0.000526	0.000475	0.982456	-0.000118	0.000391	1	-0.000248	0.001093	1	-0.000106966	0.9924	1.11501	0.773451	0
Lipids	Flavonoid or short-chain cholesterol ester	0	0.000162	0.913043	0.000366	0.00051	0.982456	4.3e-05	0.00036	0.559632	NA	NA	NA	NA	NA	NA	NA	NA
Lipids	gamma-Tocopherol	0.000118	0.000455	0.913043	8.2e-05	0.000391	0.982456	0.000417	0.000918	1	-0.000456	0.000871	1	7.20729e-05	0.9924	0.519592	0.914567	0
Lipids	Glycerol	-0.037211	0.010169	0.00762788	-0.039243	0.009584	0.00282815	-0.03978	0.026366	0.253331	-0.051674	0.011396	0.000338665	-0.0418306	2.15029e-11	1.0314	0.793655	0
Lipids	G1P	0.000113	0.000345	0.913043	0.000388	0.000431	0.982456	0.000793	0.000417	0.415392	5.8e-05	0.000404	1	0.00030994	0.931141	2.08949	0.554043	0
Lipids	Triglycerides	-0.011075	0.003923	0.0397082	-0.017311	0.004887	0.00814393	-0.039459	0.020114	0.148545	-0.01958	0.004804	0.00122486	-0.0158846	2.0375e-07	3.54592	0.314856	13.1417
Misc	2-Hydroxypyridine	5.2e-05	0.000218	0.913043	NA	NA	NA	0.000221	0.000252	1	1e-06	0.000516	1	NA	NA	NA	NA	NA
Misc	Creatinine	9.3e-05	0.000141	0.913043	-2e-06	0.000232	0.982456	0.001576	0.000608	1	-0.000509	0.000382	1	0.000177158	0.9924	8.55562	0.0358216	85.4706
Misc	O-Methylphosphate	3.2277e-05	7.5851e-05	0.913043	-0.000117	0.001129	0.982456	0.000186896	0.000115492	0.490286	-0.000392	0.000403	1	6.8053e-05	0.9924	2.61107	0.455553	3.23786
Misc	p-Cresol	0.000133	0.000352	0.913043	NA	NA	NA	0.000123	0.000796	1	2e-06	0.001092	1	NA	NA	NA	NA	NA
Misc	Phosphoric acid	-0.000129	0.00012	0.913043	-0.000116	0.000226	0.982456	0.000181	0.000235	0.882119	-3.7e-05	0.000217	1	-6.8068e-05	0.9924	1.44662	0.694645	0
OA	2-Hydroxybutyric acid	0.000283	0.000145	0.335673	-0.000663	0.000304	0.325336	2.1e-05	0.000144	1	0.000216	0.000233	1	1.74964e-05	0.9924	8.42908	0.0379283	73.2214
OA	CMPF	1.6e-05	0.000135	0.913043	1e-05	0.00038	0.982456	-0.000625	0.000795	0.584263	-3e-06	0.000267	1	-1.08263e-06	0.9924	0.632828	0.888878	0
OA	Glycolic acid	0.000102	0.000243	0.913043	NA	NA	NA	0.000403	0.000373	1	0	0.000317	1	NA	NA	NA	NA	NA
Pur/Pyr	Hypoxanthine	0	0.000384	0.913043	0	0.000218	0.982456	0.000807	0.000552	0.890836	0	0.00062	1	7.85733e-05	0.9924	1.92922	0.587227	0
Pur/Pyr	Inosine/adenosine	0.000447	0.000635	0.913043	NA	NA	NA	0	0.001113	1	0	0.000339	1	NA	NA	NA	NA	NA
Pur/Pyr	Pseudouridine	0	0.0004	0.913043	NA	NA	NA	-0.000943	0.000751	0.559632	-0.000219	0.000375	1	NA	NA	NA	NA	NA
Pur/Pyr	Uric acid	7.7e-05	0.000271	0.19263	0	0.001107	0.982456	-0.000311	0.000489	1	0.000402	0.000387	1	9.61593e-05	0.9924	1.33038	0.721932	0
Both ancestry-specific and meta-analysis p-values represent the p-value after FDR adjustment.

## Sheet: 7. GCKR SNPs_ISOGTT_CP
ESM Table 7. SNPs demonstrating genome-wide significant association with maternal insulin sensitivity across four ancestry groups
SNPs	Location	Gene/Flank gene	Position	Allele*	Meta-analysis						Afro-Caribbean					Northern European					Mexican American					Thai
					Beta	SE	p	Q value	Q-test p	I2	Effect allele freq.	Beta	SE	p	PVE	Effect allele freq.	Beta	SE	p	PVE	Effect allele freq.	Beta	SE	p	PVE	Effect allele freq.	Beta	SE	p	PVE
rs1260326	exonic	GCKR	27730940	C/T	-0.200381	0.0289765	4.67e-12	0.241691	0.970594	0	0.879869	-0.229723	0.0942834	0.0148294	0.00562746	0.601334	-0.184799	0.04806	0.000120467	0.0107939	0.670715	-0.200234	0.0543904	0.00023194	0.0167412	0.667672	-0.211745	0.0570247	0.00020465	0.0117968
rs6547692	intronic	GCKR	27734972	A/G	-0.16468	0.0272253	1.46e-09	1.66318	0.64515	0	0.670711	-0.0921801	0.0638706	0.148955	0.0019818	0.54406	-0.17808	0.0477944	0.000194571	0.0101417	0.631055	-0.172199	0.0527902	0.00110649	0.013191	0.674612	-0.172573	0.0582758	0.00306322	0.00753546
rs780096	intronic	GCKR	27741072	G/C	-0.157898	0.0269371	4.58e-09	1.35762	0.715498	0	0.54471	-0.0943806	0.0610558	0.12215	0.00227281	0.551601	-0.175275	0.0475893	0.000230441	0.00991188	0.628975	-0.168242	0.0523792	0.00131814	0.0127952	0.659452	-0.145717	0.0591501	0.013758	0.00522722
rs780095	intronic	GCKR	27741105	G/A	-0.160888	0.0272905	3.74e-09	1.06682	0.78509	0	0.699149	-0.100471	0.0651696	0.12315	0.00226069	0.551733	-0.176047	0.0475859	0.000215973	0.00999992	0.635334	-0.16709	0.0526079	0.00149248	0.0125146	0.641853	-0.162084	0.0595346	0.00647848	0.00637659
rs780094	intronic	GCKR	27741237	C/T	-0.192808	0.0285031	1.34e-11	0.0436053	0.99761	0	0.820831	-0.205238	0.080496	0.0107824	0.00615897	0.609963	-0.192908	0.0480202	5.88868e-05	0.0117699	0.665825	-0.18544	0.0539305	0.00058495	0.014636	0.638016	-0.164953	0.059541	0.00559863	0.00660141
rs780093	intronic	GCKR	27742603	C/T	-0.185225	0.0288358	1.33e-10	0.49322	0.920378	0	0.866285	-0.126653	0.08882	0.153881	0.00193461	0.609295	-0.195126	0.0479284	4.67704e-05	0.0120844	0.665834	-0.189228	0.0540856	0.000467572	0.0151449	0.674139	-0.172763	0.058266	0.00302608	0.00755446
rs1260334	intergenic	GCKR/C2orf16	27748597	A/C	-0.169286	0.0270978	4.18e-10	0.289323	0.962024	0	0.622535	-0.139464	0.0622543	0.0250757	0.00476153	0.550711	-0.176719	0.047529	0.000200703	0.0100995	0.632477	-0.178658	0.0522206	0.000623433	0.0144914	0.669365	-0.176312	0.0573673	0.00211647	0.0081118
rs1260333	intergenic	GCKR/C2orf17	27748624	G/A	-0.164571	0.0271602	1.37e-09	0.882339	0.829688	0	0.657438	-0.111454	0.0629953	0.0768539	0.00297513	0.550714	-0.176713	0.0475297	0.00020084	0.0100986	0.633663	-0.18001	0.0522745	0.000574134	0.0146784	0.666602	-0.194635	0.0570364	0.000643788	0.00998158
rs1313566	intergenic	GCKR/C2orf18	27748904	A/G	-0.168268	0.0271013	5.34e-10	0.270129	0.965545	0	0.622694	-0.139274	0.0622799	0.025335	0.0047448	0.55073	-0.176706	0.0475404	0.000201623	0.0100933	0.630676	-0.174862	0.0522227	0.000812801	0.0138895	0.669634	-0.178273	0.0573255	0.00187186	0.00830371
rs2950835	intergenic	GCKR/C2orf19	27750545	G/A	-0.157555	0.0273087	7.96e-09	1.48709	0.685252	0	0.66442	-0.0889455	0.0630119	0.158077	0.00189585	0.550742	-0.176636	0.0475859	0.000205678	0.0100664	0.63145	-0.176075	0.0523172	0.000763979	0.01403	0.67881	-0.191068	0.0578598	0.000959118	0.00935317
rs2911711	intergenic	GCKR/C2orf20	27750546	A/T	-0.156961	0.0273123	9.09e-09	1.47113	0.68895	0	0.664467	-0.0890446	0.0630466	0.157843	0.00189809	0.55073	-0.176585	0.0475901	0.000206823	0.0100589	0.631422	-0.176059	0.0523209	0.000765499	0.0140255	0.680002	-0.194718	0.0578249	0.000758866	0.00972204
rs6753534	intergenic	GCKR/C2orf21	27752871	T/C	-0.172548	0.0277622	5.13e-10	1.20414	0.752012	0	0.662535	-0.123773	0.0665635	0.0629608	0.00328541	0.553144	-0.191985	0.0483169	7.08369e-05	0.0115181	0.633219	-0.201494	0.0528823	0.000138839	0.0179124	0.674222	-0.172571	0.0582215	0.00303629	0.00754931
*Effect/Non-effect allele. p < 5 x 10-8 was considered to be statistically significant after adjustments for field center (for EU cohort mothers only), the first two principal components, gestational age (weeks), maternal age, BMI, height, maternal mean arterial pressure, parity, maternal smoking (yes/no) and drinking status (yes/no). GCKR, glucokinase regulatory protein; SNP, single nucleotide p…

## Sheet: 8. LD of GCKR SNPs
ESM Table 8. Linkage disequilibrium of the non-synonymous GCKR variant rs1260326 with the 11 statistically significant SNPs in the GCKR locus
SNPs	European		Afro-Caribbean		Mexican-American		Thai
	British in England and Scotland (GBR)		African-Caribbean in Barbados (ACB)		Mexican Ancestry in Los Angeles (MXL)		Chinese Dai in Xishuangbanna, China (CDX)
	r2	D'	r2	D'	r2	D'	r2	D'
rs6547692	0.825318	0.974025	0.245463	0.917289	0.747362	0.924661	0.953637	0.976544
rs780096	0.825318	0.974025	0.144826	0.875046	0.71329	0.888467	0.930639	0.976053
rs780095	0.825318	0.974025	0.280708	0.921293	0.71329	0.888467	0.930639	0.976053
rs780094	0.908044	0.975552	0.478535	0.82751	0.865957	0.963364	0.908015	0.975543
rs780093	0.908044	0.975552	0.673519	0.841605	0.865957	0.963364	0.908015	0.975543
rs1260334	0.80083	0.948531	0.181172	0.896247	0.680208	0.853218	0.908015	0.975543
rs1260333	0.80083	0.948531	0.202048	0.904331	0.680208	0.853218	0.908015	0.975543
rs1313566	0.825318	0.974025	0.17148	0.891651	0.71329	0.888467	0.908015	0.975543
rs2950835	0.716869	0.971463	0.201867	0.999961	0.484147	0.860174	0.840995	0.927783
rs2911711	0.716869	0.971463	0.162217	0.886618	0.484147	0.860174	0.840995	0.927783
rs6753534	0.80083	0.948531	0.197689	0.904872	0.675922	0.822145	0.840055	0.927335
Linkage disequilibrium data from https://www.ebi.ac.uk/gwas/home.

## Sheet: 9. GCKR SNP_metabolites
ESM Table 9. Associations of rs1260326 with metabolites across four ancestries and in meta-analysis
SNPs	OGTT	Traits		Meta-analysis						Afro-Caribbean				Northern European				Mexican American				Thai
			Class	Beta	SE	P	Q-value	Q-test p	I2	Effect allele freq.	Beta	p	PVE	Effect allele freq.	Beta	p	PVE	Effect allele freq.	Beta	p	PVE	Effect allele freq.	Beta	p	PVE
rs1260326	Fasting	2-Hyroxybutyrate	OA	-0.149156	0.0251807	3.15319e-09	1.2323	0.745269	0	0.862236	-0.180332	0.00127369	0.0270053	0.597287	-0.184581	0.000791902	0.0413578	0.676042	-0.126873	0.00329504	0.0234281	0.656177	-0.124331	0.0139664	0.015257
		Triacylglycerols	Lipids	-13.8873	3.08669	6.82383e-06	4.47252	0.214754	31.3158	0.862969	-12.0844	0.0161927	0.0151443	0.597287	-22.491	5.80622e-05	0.0583221	0.677925	-15.2454	0.00210469	0.0256639	0.657864	-7.07305	0.15184	0.00525166
	1 h	2-Hydroxybutyric acid	OA	-0.170341	0.0238183	8.57237e-13	2.35799	0.501502	0	0.862236	-0.223538	4.43352e-05	0.0426855	0.597287	-0.193268	0.000476369	0.0446767	0.676042	-0.125729	0.00177046	0.0264313	0.656177	-0.17517	0.000116488	0.0366775
		2-Ketoleucine/ketoisoleucine	AA	-0.16161	0.041524	9.94302e-05	1.30289	0.728448	0	0.863569	-0.137662	0.111097	0.00716017	0.584392	-0.249189	0.00719397	0.0320744	0.673498	-0.188599	0.129901	0.00761274	0.653918	-0.128725	0.036061	0.0125052
		Lactate	GC/TCA	-0.132458	0.0229594	7.96353e-09	3.37874	0.336833	16.1422	0.862006	-0.183482	6.66549e-05	0.0404771	0.597287	-0.114033	0.0158485	0.0218111	0.67514	-0.15953	8.43908e-05	0.0412795	0.656177	-0.087092	0.0167224	0.0144679
		Palmitoleic acid	FA	-0.176505	0.0465725	0.000150713	2.77754	0.427211	0	0.864729	-0.304792	0.00928689	0.0187048	0.589376	-0.249579	0.0159547	0.0231566	0.673929	-0.145391	0.0659355	0.0095687	0.655822	-0.0936829	0.276379	0.0031001
		Triacylglycerols	Lipids	-13.7714	2.82567	1.0955e-06	3.64296	0.302688	15.8069	0.863937	-12.8459	0.0100231	0.017375	0.597287	-19.8868	0.000301769	0.0476518	0.677026	-16.6189	0.00114125	0.028713	0.656177	-6.3418	0.220191	0.00383938
rs780094	Fasting	2-Hydroxybutyric acid	OA	-0.119355	0.0245359	1.14748e-06	1.48593	0.685522	0	0.79958	-0.0785666	0.111358	0.00673205	0.597701	-0.168514	0.00213541	0.0348681	0.672222	-0.119571	0.00570567	0.020784	0.665373	-0.120164	0.0185441	0.0140162
		Lactate	GC/TCA	-0.0664729	0.01782	0.0001913	2.56763	0.463192	0.120534	0.800536	-0.0707672	0.0538347	0.00979098	0.597701	-0.0971421	0.0185389	0.0208014	0.672222	-0.092056	0.0118685	0.0172806	0.665373	-0.0289858	0.341657	0.00231311
	1 h	2-Hydroxybutyric acid	OA	-0.149077	0.0232613	1.46669e-10	1.54782	0.671277	0	0.79958	-0.133102	0.0058102	0.0199372	0.597701	-0.188783	0.000630949	0.0428425	0.672222	-0.11838	0.00331417	0.0234	0.665373	-0.175877	0.000125771	0.0363329
		2-Ketoleucine/ketoisoleucine	AA	-0.152055	0.040211	0.000155936	0.977209	0.806767	0	0.801259	-0.123964	0.0979758	0.00771891	0.584862	-0.23352	0.0117168	0.0283181	0.673913	-0.134226	0.28438	0.00381824	0.664252	-0.139171	0.0247851	0.0143134
		Lactate	GC/TCA	-0.113313	0.0203888	2.73514e-08	1.52162	0.67729	0	0.799849	-0.134241	0.000944487	0.0281834	0.597701	-0.119398	0.011449	0.0239134	0.671309	-0.132997	0.00106331	0.0289792	0.665373	-0.0765819	0.0366431	0.0110732
		Palmitoleic acid	FA	-0.179223	0.0467025	0.000124274	3.25511	0.353939	4.27642	0.800121	-0.307018	0.00279514	0.0245552	0.591837	-0.2486	0.0160217	0.023128	0.67	-0.121948	0.123914	0.00671785	0.66403	-0.104847	0.227434	0.00380914
The C allele is the effect allele for rs1260326. p < 0.0025 was considered statistically significant. PVE: proportion of phenotypic variation explained by the SNP.

[truncated: 1 more sheets: 10. mediation analysis]
